# Supplementary material for: Knowledge, attitude, and practice among healthcare workers towards COVID-19 outbreak in Nigeria
Source: Heliyon. 2020 Nov 18;6(11):e05557. doi: 10.1016/j.heliyon.2020.e05557 (PMC7673666; doi:10.1016/j.heliyon.2020.e05557)
Supplement: COVID-19_KAPs_NIGERIA_SUPPLIMENTARY DATA [file mmc1.xlsx]

## Sheet: Form Responses 1
Gender	Religion	Duration of service in healthcare	Which category below includes your age?	Geographical region (zone)	Marital status	Educational Level	Type of Healthcare Service	Have you heard of Coronavirus infection?	Through which of the following means?	COVID – 19 virus can be spread by	Currently, there is no effective cure for COVID-2019, but early symptomatic and supportive treatment can help most patients recover from the infection	Are you aware that COVID - 19 can affect both humans and animals?	Isolation and treatment of people who are infected with the COVID-19 virus are effective ways to reduce the spread of the virus	People who have contact with someone infected with the COVID-19 virus should be immediately isolated in a proper place. In general, the observation period is 14 days	People who have contact with someone infected with the COVID-19 virus should observe self-isolation at home for 14 day.	Do you believe that eating of garlic or drinking a lot of water can cure COVID -19?	Wearing of medical masks can help to prevent the infection by the COVID-19 virus.	To prevent the infection by COVID-19, individuals should avoid going to crowded places such as church, mosque, market, and wedding ceremony and avoid taking public transportation.	Do you wash your hands after handling a sick person?	Do you wash your hands after handling sick animals?	Do you wash your hands after handling your pet or companion animal?	Do you wear protective cloths when handling specimen from person with sings of dry cough, sneezing and fever?	How do you cough?	Do you wear mask when leaving home?	Africans are immune to COVID – 19 virus infection because of their genetic makeup.	COVID- 19 virus was invented to reduce human population in Africa.	COVID – 19 is a punishment from God because people sinned against God.	Do you have confidence that medical scientist can win the battle against the COVID-19 virus.	Prayer (faith healing) is the only cure for COVID-19 infection.	Should people be allowed to congregate in large crowd at place of worship.	The detection of COVID – 19 in animals should be reported to OIE (International organization for Animal Health)?	Nigeria is adequately prepared to contain COVID-19 outbreak.	Should Veterinary doctors be included in the presidential task force against COVID – 19, since COVID – 19 is a zoonotic disease?	Nigeria should seek external assistance in medical equipment and health professionals in combating and containment of COVID – 19 outbreak?	Do you agree that One Health initiative is the best approach to contain novel infection like COVID – 19 virus?)	Do you agree that the Federal Government of Nigeria through her agencies is providing social welfare to the poor, the less privileged and vulnerable people in my community?	Are there adequate provision for personal protection equipment in your place of work?	Do your family member observe basic preventive measure (such as social distancing, regular washing of hands and use of mask when going out) against COVID – 19 infection?	Do you believe that your family are at risk of COVID-19 because of you profession?	Do you think you are at risk of COVID – 19 virus infection?	Is there any insurance cover should anything happens to you in the course of your service to the nation?
Male	Christianity	0 - 5	30 - 39	North central	Married	Tertiary	Medical Doctor	Yes	Social media, Work place	Air borne	Agree	Yes	Agree	TRUE	Yes	No	Yes	Strongly agree	Yes	Yes	Yes	Yes	cover mouth with bent elbow	Yes	FALSE	FALSE	FALSE	Yes	FALSE	No	Yes	FALSE	Yes	Agree	Agree	Strongly Agree	No	Yes	Yes	Yes	No
Male	Christianity	6 - 10	40 - 49	North central	Married	Tertiary	Medical Doctor	Yes	Television, News papers	Droplets by people	Strongly agree	Yes	Agree	TRUE	Yes	No	Yes	Stronagly strongly agree	Yes	Yes	Yes	Yes	cover mouth with bent elbow	Yes	FALSE	FALSE	FALSE	Yes	FALSE	No	Yes	FALSE	Yes	Neutral	Agree	Disagree	No	Yes	Yes	Yes	No
Male	Christianity	6 - 10	20 - 29	South west	Married	Tertiary	Medical Doctor	Yes	work place, Social media, television	Droplets by people	Strongly agree	Yes	Strongly agree	TRUE	Yes	No	Yes	Neutral	Yes	Yes	Yes	Yes	Cover mouth with pan of the hand	Yes	FALSE	FALSE	FALSE	Yes	FALSE	No	Yes	FALSE	Yes	Strongly agree	Strongly agree	Strongly Disagree	No	Yes	Yes	Yes	No
Male	Islam	11 - 15	20 - 29	South west	Married	Tertiary	Veterinary doctor	Yes	radio, work place, news papers	Droplets by people	Agree	Yes	Strongly agree	FALSE	Yes	No	Yes	Neutral	Yes	Yes	Yes	Yes	cover mouth with bent elbow	Yes	FALSE	FALSE	FALSE	Yes	FALSE	No	Yes	FALSE	Yes	Disagree	Disagree	Strongly Disagree	No	Yes	Yes	Yes	No
Female	Islam	6 - 10	30 - 39	South west	Married	Tertiary	Veterinary doctor	Yes	Social media, Work place	Direct contact	Agree	Yes	Strongly agree	TRUE	Yes	No	Yes	Strongly agree	Yes	Yes	Yes	No	cover mouth with balent alembow	Yes	FALSE	FALSE	FALSE	Yes	FALSE	No	Yes	TRUE	Yes	Agree	Strongly agree	Disagree	No	Yes	Yes	Yes	No
Male	Christianity	6 - 10	30 - 39	South east	Single	Tertiary	Nurse	Yes	Social media, Television	Direct contact	Strongly agree	Yes	Agree	TRUE	No	No	Yes	Strongly agree	Yes	Yes	Yes	Yes	uover mouth with bent elbow	Yes	FALSE	FALSE	FALSE	Yes	FALSE	No	Yes	FALSE	Yes	Agree	Agree	Disagree	No	No	Yes	Yes	No
Female	Christianity	6 - 10	30 - 39	North west	Single	Tertiary	Pharmacist	Yes	Social media	Droplets by people	Neutral	No	neutral	TRUE	Yes	No	Yes	Strongly agree	Yes	Yes	Yes	Yes	Cover mouth with pan of the hand	Yes	FALSE	FALSE	FALSE	Yes	FALSE	No	Yes	FALSE	No	Strongly agree	Agree	Disagree	No	No	Yes	Yes	No
Male	Christianity	11 - 15	20 - 29	North west	Single	Tertiary	Nurse	Yes	News papers	Air borne	Agree	No	agree	TRUE	Yes	No	Yes	Strongly agree	Yes	Yes	Yes	Yes	Cover mouth with pan of the hand	No	FALSE	FALSE	FALSE	Yes	FALSE	No	Yes	FALSE	Yes	Strongly agree	Strongly disagree	Strongly Disagree	Yes	No	Yes	Yes	No
Male	Christianity	0 - 5	20 - 29	South west	Single	Tertiary	Nurse	Yes	Social media	Direct contact	Strongly agree	No	strongly agree	TRUE	Yes	Yes	Yes	Strongly agree	Yes	Yes	Yes	No	Cover mouth with pan of the hand	No	FALSE	FALSE	FALSE	Yes	FALSE	Yes	Yes	FALSE	Yes	Agree	Strongly agree	Agree	Yes	No	No	Yes	No
Male	Christianity	6 - 10	30 - 39	North east	Single	Tertiary	Pharmacist	Yes	Radio	Droplets by people	Strongly agree	Yes	Agree	FALSE	Yes	No	Yes	Agree	Yes	Yes	Yes	No	Cover mouth with pan of the hand	Yes	TRUE	FALSE	TRUE	Yes	FALSE	No	Yes	FALSE	Yes	Strongly disagree	Strongly agree	Agree	No	Yes	Yes	Yes	No
Female	Islam	11 - 15	40 - 49	North central	Married	Tertiary	Nurse	Yes	Social media, Work place	Droplets by people	Strongly agree	Yes	Strongly agree	FALSE	Yes	No	Yes	Agree	Yes	Yes	Yes	Yes	uover mouth with balent alembow	Yes	FALSE	FALSE	FALSE	Yes	FALSE	No	Yes	FALSE	Yes	Agree	Strongly agree	Strongly Disagree	No	Yes	Yes	Yes	Yes
Male	Islam	11 - 15	40 - 49	North east	Married	Tertiary	Veterinary doctor	Yes	Social media, Radio, Television	Droplets by people	Agree	Yes	Strongly agree	FALSE	Yes	No	Yes	Agree	Yes	Yes	Yes	Yes	cover mouth with bent elbow	Yes	FALSE	FALSE	FALSE	Yes	FALSE	No	Yes	FALSE	Yes	Disagree	Strongly agree	Disagree	No	Yes	Yes	Yes	No
Male	Christianity	0 - 5	30 - 39	North east	Married	Tertiary	Medical Doctor	Yes	Television	Direct contact	Agree	No	Strongly disagree	TRUE	No	No	No	Strongly agree	Yes	Yes	Yes	Yes	Cover mouth with pan of the hand	Yes	TRUE	FALSE	TRUE	No	FALSE	No	Yes	FALSE	Yes	Strongly agree	Strongly disagree	Disagree	No	Yes	Yes	Yes	No
Male	Christianity	6 - 10	30 - 39	South west	Married	Tertiary	Medical Doctor	Yes	Radio	Direct contact	Agree	Yes	Agree	TRUE	Yes	Yes	Yes	Strongly agree	Yes	Yes	Yes	Yes	Cover mouth with pan of the hand	Yes	TRUE	TRUE	TRUE	Yes	FALSE	No	Yes	FALSE	Yes	Strongly agree	Strongly disagree	Disagree	No	Yes	No	Yes	No
Female	Christianity	6 - 10	30 - 39	South south	Married	Tertiary	Veterinary Public Health Officer	Yes	Work place	Direct contact	Agree	Yes	agree	TRUE	Yes	No	Yes	Strongly agree	Yes	Yes	Yes	Yes	Cover mouth with pan of the hand	No	FALSE	FALSE	FALSE	Yes	FALSE	No	Yes	FALSE	Yes	Strongly agree	Strongly disagree	Disagree	No	Yes	No	Yes	No
Female	Christianity	0 - 5	20 - 29	South south	Single	Tertiary	Pharmacist	Yes	Social media, Work place	Direct contact	Strongly agree	Yes	Strongly agree	TRUE	No	No	Yes	Strongly agree	Yes	Yes	Yes	Yes	cover mouth with balent alembow	Yes	FALSE	FALSE	FALSE	Yes	TRUE	Yes	Yes	TRUE	Yes	Agree	Strongly agree	Disagree	No	No	No	Yes	No
Male	Christianity	0 - 5	20 - 29	South east	Single	Tertiary	Radiographer	Yes	News papers, Social media	Droplets by people	Agree	Yes	Strongly agree	FALSE	Yes	No	Yes	Strongly agree	Yes	Yes	Yes	No	pover mouth with bent elbow	No	FALSE	FALSE	FALSE	Yes	FALSE	No	Yes	TRUE	No	Agree	Strongly disagree	Disagree	Yes	Yes	Yes	No	Yes
Male	Islam	11 - 15	40 - 49	North west	Single	Tertiary	Medical Laboratory Scientist	Yes	News paper, Social media	Droplets by people	Agree	Yes	Strongly agree	TRUE	No	No	Yes	Agree	Yes	Yes	Yes	Yes	tover mouth with bent elbow	Yes	FALSE	FALSE	FALSE	Yes	FALSE	No	Yes	FALSE	Yes	Agree	Agree	Disagree	Yes	Yes	Yes	No	No
Female	Christianity	11 - 15	40 - 49	North east	Married	Tertiary	Medical Laboratory Scientist	Yes	News paper, work place	Droplets by people	Agree	Yes	Strongly agree	TRUE	Yes	No	Yes	Agree	Yes	Yes	Yes	Yes	Cover mouth with pan of the hand	Yes	FALSE	FALSE	FALSE	Yes	FALSE	No	Yes	FALSE	Yes	Agree	Agree	Strongly Disagree	Yes	Yes	Yes	Yes	No
Male	Christianity	6 - 10	40 - 49	North west	Married	Tertiary	Medical Doctor	Yes	Television, News papers	Air borne	Agree	Yes	neutral	TRUE	Yes	No	Yes	Strongly agree	Yes	Yes	Yes	No	cover mouth with bent elbow	Yes	FALSE	FALSE	FALSE	Yes	FALSE	No	Yes	FALSE	Yes	Agree	Strongly disagree	Disagree	No	Yes	Yes	Yes	No
Male	Christianity	16 - 20	50 - 59	South south	Married	Tertiary	Medical Doctor	Yes	Radio, Television	Direct contact	Strongly agree	Yes	strongly agree	TRUE	Yes	No	Yes	Agree	Yes	Yes	Yes	Yes	cover mouth with bent elbow	Yes	FALSE	TRUE	FALSE	No	FALSE	No	Yes	TRUE	Yes	Agree	Strongly agree	Strongly Disagree	No	No	Yes	Yes	No
Male	Christianity	0 - 5	20 - 29	South south	Married	Tertiary	Medical Doctor	Yes	Television, News papers	Direct contact	Strongly agree	No	Agree	TRUE	Yes	No	Yes	Strongly agree	Yes	Yes	Yes	Yes	cover mouth with bent elbow	Yes	FALSE	FALSE	FALSE	Yes	FALSE	Yes	No	FALSE	No	Agree	Strongly agree	Strongly Disagree	No	No	Yes	Yes	No
Male	Islam	6 - 10	30 - 39	South west	Married	Tertiary	Nurse	Yes	Radio, work place, news papers	Direct contact	Strongly agree	Yes	Strongly agree	TRUE	No	No	Yes	Neutral	Yes	Yes	Yes	No	Cover mouth with pan of the hand	Yes	FALSE	TRUE	FALSE	Yes	FALSE	Yes	Yes	FALSE	Yes	Neutral	Neutral	Strongly Disagree	No	No	Yes	No	Yes
Male	Islam	0 - 5	20 - 29	South west	Married	Tertiary	Veterinary doctor	Yes	Social media	Direct contact	Agree	Yes	agree	TRUE	Yes	No	Yes	Strongly agree	Yes	Yes	Yes	Yes	Cover mouth with pan of the hand	Yes	FALSE	FALSE	FALSE	Yes	TRUE	No	Yes	FALSE	Yes	Strongly agree	Strongly agree	Disagree	Yes	No	No	Yes	Yes
Male	Islam	0 - 5	20 - 29	South east	Single	Tertiary	Veterinary doctor	Yes	Social media	Droplets by people	Agree	Yes	agree	TRUE	Yes	No	Yes	Strongly agree	Yes	Yes	Yes	Yes	Cover mouth with pan of the hand	Yes	FALSE	FALSE	FALSE	No	FALSE	Yes	Yes	FALSE	Yes	Strongly agree	Strongly agree	Disagree	Yes	Yes	No	Yes	Yes
Female	Islam	6 - 10	30 - 39	South west	Single	Tertiary	Medical Laboratory Scientist	Yes	Social media Television	Droplets by people	Agree	No	Agree	TRUE	Yes	No	Yes	Mtrongly agree	Yes	Yes	Yes	Yes	tover mouth with balent alembow	Yes	FALSE	FALSE	FALSE	Yes	FALSE	No	Yes	FALSE	Yes	Disagree	Strongly agree	Disagree	No	Yes	Yes	Yes	Yes
Male	Christianity	6 - 10	30 - 39	North east	Married	Tertiary	Veterinary doctor	Yes	Social media, Television, Friends, Work place	Direct contact	Strongly agree	Yes	Strongly agree	TRUE	Yes	Yes	Yes	Strongly agree	Yes	Yes	Yes	Yes	cover mouth with bent elbow	Yes	FALSE	FALSE	FALSE	Yes	FALSE	No	Yes	FALSE	Yes	Neutral	Strongly agree	Strongly Disagree	No	Yes	Yes	Yes	No
Female	Christianity	21 - 25	40 - 49	North central	Married	Tertiary	Veterinary doctor	Yes	Social media	Droplets by people	Agree	Yes	Agree	TRUE	Yes	No	Yes	Agree	Yes	Yes	Yes	Yes	cover mouth with bent elbow	Yes	FALSE	FALSE	FALSE	Yes	FALSE	No	Yes	FALSE	Yes	Strongly agree	Strongly agree	Neutral	Yes	Yes	Yes	Yes	No
Male	Christianity	26 - 30	20 - 29	South south	Single	Tertiary	Radiographer	Yes	Television	Droplets by people	Strongly agree	No	Strongly agree	TRUE	Yes	No	Yes	Strongly agree	Yes	Yes	No	Yes	cover mouth with bent elbow	No	FALSE	FALSE	FALSE	Yes	FALSE	No	Yes	FALSE	Yes	Agree	Neutral	Strongly Disagree	No	No	Yes	Yes	No
Female	Christianity	6 - 10	40 - 49	South west	Married	Tertiary	Community health officer	Yes	Social media	Animals	Strongly agree	Yes	Strongly disagree	TRUE	Yes	Yes	No	Neutral	Yes	Yes	Yes	Yes	Open mouth	Yes	TRUE	TRUE	TRUE	Yes	TRUE	Yes	No	TRUE	Yes	Strongly disagree	Strongly disagree	Strongly Disagree	Yes	Yes	Yes	Yes	Yes
Male	Islam	6 - 10	30 - 39	South west	Single	Tertiary	Pharmacist	Yes	Radio, Friends	Droplets by people	Strongly disagree	No	Disagree	TRUE	No	Yes	Yes	Strongly disagree	Yes	Yes	Yes	No	Cover mouth with pan of the hand	No	FALSE	FALSE	FALSE	No	FALSE	No	Yes	TRUE	Yes	Strongly disagree	Disagree	Strongly Disagree	Yes	Yes	Yes	Yes	Yes
Male	Christianity	6 - 10	30 - 39	North central	Married	Tertiary	Veterinary doctor	Yes	Work place	Droplets by people	Strongly disagree	Yes	Strongly disagree	TRUE	Yes	No	Yes	Strongly disagree	Yes	Yes	Yes	No	Open mouth	No	FALSE	FALSE	FALSE	Yes	FALSE	No	Yes	FALSE	Yes	Neutral	Strongly agree	Strongly Disagree	No	No	Yes	Yes	No
Male	Christianity	6 - 10	30 - 39	North central	Married	Tertiary	Veterinary doctor	Yes	Social media, Radio, Television, News papers	Droplets by people	Strongly agree	No	Agree	TRUE	Yes	No	Yes	Agree	Yes	Yes	Yes	Yes	cover mouth with bent elbow	No	FALSE	FALSE	TRUE	Yes	FALSE	No	Yes	FALSE	Yes	Agree	Strongly agree	Disagree	No	Yes	No	Yes	No
Male	Islam	6 - 10	30 - 39	North west	Married	Tertiary	Veterinary Public Health Officer	Yes	Social media, Radio, Television, News papers, Friends, Work place	Droplets by people	Strongly agree	Yes	Strongly agree	TRUE	Yes	No	Yes	Strongly agree	Yes	Yes	Yes	Yes	cover mouth with bent elbow	Yes	FALSE	FALSE	FALSE	Yes	FALSE	No	Yes	FALSE	Yes	Strongly agree	Strongly agree	Strongly Agree	No	Yes	Yes	Yes	No
Male	Islam	11 - 15	30 - 39	North west	Married	Tertiary	Veterinary Public Health Officer	Yes	Social media, Radio, Television, News papers, Friends, Work place	Droplets by people	Agree	Yes	Agree	TRUE	Yes	No	Yes	Agree	Yes	Yes	Yes	Yes	cover mouth with bent elbow	Yes	FALSE	FALSE	FALSE	Yes	FALSE	No	Yes	FALSE	Yes	Neutral	Agree	Agree	No	No	No	Yes	Don't Know
Female	Christianity	11 - 15	30 - 39	North central	Married	Tertiary	Veterinary doctor	Yes	Social media, Radio, Television, News papers, Work place	Direct contact	Strongly agree	Yes	Strongly agree	TRUE	Yes	Yes	Yes	Strongly agree	Yes	Yes	Yes	Yes	cover mouth with bent elbow	No	TRUE	FALSE	TRUE	Yes	TRUE	Yes	Yes	FALSE	Yes	Strongly disagree	Strongly disagree	Strongly Disagree	No	Yes	Yes	Yes	No
Female	Christianity	6 - 10	30 - 39	North central	Single	Tertiary	Medical Laboratory Scientist	Yes	Social media, Radio, Television	Droplets by people	Strongly agree	No	Strongly agree	TRUE	Yes	No	Yes	Strongly agree	Yes	Yes	Yes	Yes	cover mouth with bent elbow	No	FALSE	FALSE	FALSE	Yes	FALSE	No	No	FALSE	Yes	Agree	Neutral	Neutral	No	Yes	No	No	Don't Know
Male	Islam	0 - 5	30 - 39	North west	Married	Tertiary	Veterinary doctor	Yes	Social media	Droplets by people	Agree	Yes	Agree	TRUE	No	No	Yes	Agree	Yes	Yes	Yes	Yes	Cover Mouth with tissue paper	Yes	FALSE	FALSE	TRUE	Yes	FALSE	No	Yes	FALSE	Yes	Disagree	Strongly agree	Disagree	No	Yes	Yes	Yes	Don't Know
Female	Christianity	0 - 5	20 - 29	North east	Married	Tertiary	Medical Doctor	Yes	Television	Air borne	Strongly agree	Yes	Strongly agree	TRUE	Yes	No	Yes	Strongly agree	Yes	Yes	Yes	Yes	cover mouth with bent elbow	No	FALSE	FALSE	FALSE	Yes	FALSE	No	Yes	FALSE	Yes	Neutral	Neutral	Disagree	No	Yes	Yes	Yes	Don't Know
Female	Christianity	0 - 5	30 - 39	North east	Married	Tertiary	Medical Doctor	Yes	Social media, Radio, Television, News papers, Friends	Droplets by people	Agree	No	Agree	TRUE	Yes	No	Yes	Agree	Yes	Yes	Yes	Yes	cover mouth with bent elbow	No	FALSE	FALSE	FALSE	Yes	FALSE	No	Yes	FALSE	Yes	Neutral	Neutral	Disagree	Yes	Yes	No	No	Don't Know
Male	Christianity	0 - 5	30 - 39	North east	Single	Tertiary	Medical Doctor	Yes	Social media	Droplets by people	Strongly agree	Yes	Strongly agree	TRUE	Yes	No	Yes	Strongly agree	Yes	Yes	Yes	No	cover mouth with bent elbow	No	FALSE	FALSE	FALSE	Yes	FALSE	No	Yes	FALSE	Yes	Strongly agree	Disagree	Strongly Disagree	No	Yes	Yes	Yes	No
Male	Christianity	16 - 20	40 - 49	North central	Married	Tertiary	Veterinary doctor	Yes	Social media, Radio, Television, News papers, Friends, Work place	Droplets by people	Strongly agree	Yes	Strongly agree	TRUE	Yes	Yes	Yes	Agree	Yes	Yes	Yes	Yes	cover mouth with bent elbow	Yes	TRUE	TRUE	FALSE	Yes	FALSE	Yes	Yes	FALSE	Yes	Strongly disagree	Strongly agree	Neutral	No	Yes	No	No	Don't Know
Male	Christianity	16 - 20	40 - 49	North central	Married	Tertiary	Veterinary doctor	Yes	Social media, Radio, Television, News papers, Friends, Work place	Droplets by people	Strongly agree	Yes	Strongly agree	TRUE	Yes	Yes	Yes	Agree	Yes	Yes	Yes	Yes	cover mouth with bent elbow	Yes	TRUE	TRUE	FALSE	Yes	FALSE	Yes	Yes	FALSE	Yes	Strongly disagree	Strongly agree	Neutral	No	Yes	No	No	Don't Know
Female	Christianity	0 - 5	20 - 29	South south	Married	Tertiary	Medical Doctor	Yes	Television	Droplets by people	Agree	No	Strongly agree	TRUE	Yes	No	Yes	Strongly agree	Yes	Yes	Yes	Yes	Cover Mouth with tissue paper	Yes	FALSE	FALSE	FALSE	Yes	FALSE	No	Yes	FALSE	Yes	Strongly agree	Neutral	Strongly Disagree	No	Yes	Yes	Yes	No
Male	Christianity	0 - 5	20 - 29	South south	Single	Tertiary	Physiotherapist	Yes	Social media, Radio, Television, News papers, Work place	Direct contact	Strongly disagree	No	Strongly disagree	TRUE	Yes	No	Yes	Strongly disagree	Yes	Yes	Yes	Yes	cover mouth with bent elbow	Yes	FALSE	FALSE	FALSE	Yes	FALSE	No	Yes	FALSE	Yes	Neutral	Neutral	Strongly Disagree	No	Yes	Yes	Yes	No
Female	Christianity	6 - 10	30 - 39	North east	Single	Tertiary	Community health officer	Yes	Social media	Droplets by people	Strongly agree	Yes	Strongly agree	TRUE	Yes	No	Yes	Strongly agree	Yes	Yes	Yes	Yes	Cover Mouth with tissue paper	Yes	FALSE	FALSE	FALSE	Yes	FALSE	No	Yes	FALSE	Yes	Strongly disagree	Strongly disagree	Disagree	No	Yes	Yes	Yes	Don't Know
Female	Islam	6 - 10	40 - 49	North east	Married	Tertiary	Veterinary doctor	Yes	Television	Droplets by people	Agree	Yes	Strongly agree	TRUE	Yes	No	Yes	Strongly agree	Yes	Yes	Yes	Yes	cover mouth with bent elbow	Yes	FALSE	FALSE	FALSE	Yes	TRUE	No	Yes	FALSE	Yes	Strongly agree	Neutral	Neutral	No	Yes	Yes	Yes	Don't Know
Male	Christianity	6 - 10	30 - 39	North central	Single	Tertiary	Medical Doctor	Yes	Social media, Radio, Television, News papers, Friends, Work place	Droplets by people	Strongly agree	No	Strongly agree	TRUE	Yes	No	Yes	Strongly agree	Yes	Yes	Yes	Yes	cover mouth with bent elbow	No	FALSE	FALSE	FALSE	Yes	FALSE	No	Yes	FALSE	Yes	Strongly agree	Neutral	Strongly Disagree	No	Yes	Yes	Yes	No
Male	Christianity	6 - 10	30 - 39	North central	Married	Tertiary	Medical Doctor	Yes	Social media, Radio, Television, News papers, Friends, Work place	Droplets by people	Strongly agree	No	Strongly agree	FALSE	Yes	No	Yes	Strongly agree	Yes	Yes	Yes	Yes	Cover Mouth with tissue paper	No	FALSE	FALSE	FALSE	Yes	FALSE	No	No	FALSE	No	Neutral	Neutral	Disagree	No	Yes	Yes	Yes	No
Female	Christianity	0 - 5	20 - 29	North central	Married	Tertiary	Radiographer	Yes	Social media, Television, Friends, Work place	Air borne	Strongly agree	Yes	Strongly agree	TRUE	Yes	No	No	Strongly agree	Yes	Yes	Yes	Yes	Cover Mouth with tissue paper	Yes	FALSE	FALSE	FALSE	Yes	FALSE	No	Yes	FALSE	Yes	Neutral	Neutral	Strongly Disagree	Yes	Yes	Yes	Yes	Don't Know
Female	Christianity	6 - 10	20 - 29	South west	Single	Tertiary	Nurse	Yes	Television	Direct contact	Agree	No	Strongly agree	TRUE	Yes	No	Yes	Strongly agree	Yes	Yes	Yes	No	cover mouth with bent elbow	No	FALSE	FALSE	FALSE	No	TRUE	No	Yes	FALSE	Yes	Agree	Agree	Disagree	No	No	Yes	Yes	No
Male	Islam	6 - 10	30 - 39	North central	Single	Tertiary	Medical Doctor	Yes	Social media, Radio, Television, Work place	Droplets by people	Agree	Yes	Strongly agree	TRUE	Yes	No	Yes	Agree	Yes	Yes	No	No	cover mouth with bent elbow	No	TRUE	FALSE	FALSE	Yes	FALSE	No	Yes	FALSE	No	Neutral	Agree	Agree	No	Yes	Yes	Yes	No
Male	Islam	0 - 5	40 - 49	North east	Married	Tertiary	Non of the anove..	Yes	Social media	Direct contact	Agree	Yes	Strongly agree	TRUE	Yes	Yes	Yes	Agree	Yes	Yes	Yes	Yes	cover mouth with bent elbow	No	TRUE	FALSE	TRUE	Yes	TRUE	Yes	Yes	TRUE	Yes	Agree	Agree	Agree	Yes	Yes	Yes	Yes	Yes
Female	Islam	6 - 10	30 - 39	North east	Married	Tertiary	Medical Doctor	Yes	Social media	Droplets by people	Strongly agree	No	Strongly agree	TRUE	Yes	No	Yes	Strongly agree	Yes	Yes	Yes	Yes	Cover Mouth with tissue paper	Yes	FALSE	FALSE	TRUE	Yes	FALSE	No	Yes	FALSE	Yes	Strongly disagree	Strongly disagree	Strongly Disagree	No	Yes	Yes	Yes	No
Male	Islam	6 - 10	40 - 49	North east	Divorced	Tertiary	Medical Doctor	Yes	News papers	Air borne	Strongly agree	Yes	Strongly agree	TRUE	No	No	Yes	Strongly agree	Yes	Yes	Yes	Yes	Cover Mouth with tissue paper	Yes	FALSE	FALSE	FALSE	Yes	FALSE	No	Yes	FALSE	Yes	Strongly agree	Strongly agree	Strongly Disagree	No	Yes	Yes	Yes	No
Male	Islam	0 - 5	30 - 39	North east	Married	Tertiary	Medical Doctor	Yes	Social media	Droplets by people	Agree	Yes	Agree	TRUE	Yes	No	Yes	Strongly agree	Yes	Yes	Yes	Yes	cover mouth with bent elbow	Yes	FALSE	FALSE	FALSE	Yes	FALSE	No	Yes	TRUE	Yes	Agree	Agree	Disagree	No	Yes	Yes	Yes	No
Female	Christianity	6 - 10	30 - 39	South south	Single	Tertiary	Medical Doctor	Yes	Social media	Droplets by people	Agree	Yes	Agree	TRUE	Yes	Yes	Yes	Agree	Yes	Yes	Yes	Yes	Cover Mouth with tissue paper	No	FALSE	FALSE	FALSE	Yes	FALSE	No	Yes	FALSE	Yes	Strongly agree	Agree	Disagree	No	No	No	No	No
Female	Christianity	6 - 10	30 - 39	North central	Married	Tertiary	Medical Doctor	Yes	Social media	Droplets by people	Agree	Yes	Strongly agree	TRUE	Yes	No	Yes	Strongly agree	Yes	Yes	Yes	Yes	cover mouth with bent elbow	No	FALSE	FALSE	FALSE	Yes	FALSE	No	Yes	FALSE	Yes	Disagree	Neutral	Disagree	No	Yes	Yes	Yes	No
Female	Christianity	0 - 5	30 - 39	South south	Married	Tertiary	Field Epidemiologist	Yes	Social media, Radio, Television, News papers, Friends, Work place	Indirect contact (e.g. via door handle, surfaces)	Strongly agree	Yes	Strongly agree	TRUE	Yes	No	Yes	Strongly agree	Yes	Yes	Yes	Yes	cover mouth with bent elbow	No	FALSE	FALSE	FALSE	Yes	FALSE	No	Yes	FALSE	Yes	Disagree	Strongly agree	Strongly Disagree	Yes	Yes	Yes	Yes	No
Female	Islam	0 - 5	20 - 29	North central	Single	Tertiary	Medical Doctor	Yes	Social media, Radio, Television, News papers, Friends, Work place	Indirect contact (e.g. via door handle, surfaces)	Agree	No	Strongly agree	TRUE	Yes	No	No	Strongly agree	Yes	Yes	Yes	Yes	cover mouth with bent elbow	Yes	FALSE	FALSE	FALSE	Yes	FALSE	No	Yes	FALSE	Yes	Neutral	Agree	Strongly Disagree	No	Yes	Yes	Yes	No
Male	Christianity	11 - 15	40 - 49	North central	Married	Tertiary	Medical Doctor	Yes	Television	Droplets by people	Strongly agree	Yes	Strongly agree	TRUE	Yes	No	Yes	Strongly disagree	Yes	Yes	Yes	Yes	cover mouth with bent elbow	No	FALSE	FALSE	FALSE	Yes	FALSE	No	Yes	FALSE	Yes	Agree	Strongly agree	Neutral	No	Yes	Yes	Yes	No
Male	Christianity	6 - 10	30 - 39	South south	Single	Tertiary	Medical Doctor	Yes	Social media	Droplets by people	Strongly disagree	Yes	Strongly disagree	TRUE	Yes	No	Yes	Strongly disagree	Yes	Yes	Yes	No	cover mouth with bent elbow	Yes	FALSE	FALSE	FALSE	Yes	FALSE	No	Yes	FALSE	Yes	Disagree	Neutral	Agree	No	Yes	Yes	Yes	No
Male	Christianity	16 - 20	40 - 49	South south	Married	Tertiary	Veterinary doctor	Yes	Social media, Radio, Television, News papers, Friends, Work place	Droplets by people	Strongly agree	No	Agree	TRUE	Yes	No	Yes	Agree	Yes	Yes	Yes	Yes	Cover Mouth with tissue paper	No	FALSE	FALSE	FALSE	Yes	FALSE	No	Yes	FALSE	Yes	Agree	Strongly agree	Disagree	No	Yes	Yes	Yes	No
Female	Islam	0 - 5	30 - 39	North central	Married	Tertiary	Medical Doctor	Yes	Social media, Television, Friends, Work place	Air borne	Disagree	Yes	Agree	TRUE	Yes	No	Yes	Agree	Yes	Yes	Yes	Yes	Cover Mouth with tissue paper	Yes	FALSE	FALSE	FALSE	No	FALSE	No	Yes	FALSE	No	Agree	Disagree	Disagree	No	Yes	Yes	Yes	No
Female	Islam	6 - 10	30 - 39	North central	Married	Informal education	Medical Doctor	Yes	Social media, Radio, Television, Friends, Work place	Droplets by people	Strongly agree	Yes	Strongly agree	TRUE	Yes	No	Yes	Strongly agree	Yes	Yes	Yes	Yes	cover mouth with bent elbow	No	FALSE	TRUE	FALSE	Yes	FALSE	No	Yes	FALSE	Yes	Strongly agree	Neutral	Disagree	No	Yes	Yes	Yes	No
Male	Islam	21 - 25	50 - 59	North west	Married	Tertiary	Veterinary doctor	Yes	Social media, Radio, Television, News papers	Droplets by people	Strongly agree	Yes	Strongly agree	TRUE	Yes	No	Yes	Strongly agree	Yes	Yes	Yes	Yes	cover mouth with bent elbow	No	FALSE	FALSE	FALSE	Yes	FALSE	No	Yes	FALSE	Yes	Strongly agree	Strongly agree	Agree	No	Yes	Yes	Yes	No
Male	Islam	11 - 15	40 - 49	North central	Married	Tertiary	Veterinary doctor	Yes	Social media, Radio, Television, News papers, Friends, Work place	Droplets by people	Strongly agree	Yes	Strongly agree	TRUE	Yes	No	Yes	Strongly agree	Yes	Yes	Yes	Yes	Cover Mouth with tissue paper	No	FALSE	FALSE	FALSE	Yes	FALSE	No	Yes	FALSE	Yes	Strongly agree	Strongly agree	Disagree	No	Yes	Yes	Yes	No
Male	Christianity	0 - 5	40 - 49	North west	Married	Tertiary	Veterinary doctor	Yes	Radio	Direct contact	Strongly agree	No	Strongly agree	TRUE	Yes	No	Yes	Strongly agree	Yes	Yes	Yes	Yes	Cover Mouth with tissue paper	No	TRUE	FALSE	TRUE	No	TRUE	No	Yes	FALSE	Yes	Disagree	Neutral	Strongly Disagree	No	Yes	No	No	Don't Know
Male	Christianity	0 - 5	30 - 39	South south	Single	Tertiary	Veterinary Public Health Officer	Yes	Social media, Radio, Television, Work place	Droplets by people	Strongly agree	Yes	Strongly agree	TRUE	Yes	No	No	Strongly agree	Yes	Yes	Yes	Yes	cover mouth with bent elbow	No	FALSE	FALSE	FALSE	Yes	FALSE	No	Yes	FALSE	Yes	Disagree	Strongly agree	Disagree	Yes	Yes	Yes	Yes	No
Male	Christianity	11 - 15	40 - 49	North central	Married	Tertiary	Medical Doctor	Yes	Social media, Radio, Television, News papers, Friends, Work place	Indirect contact (e.g. via door handle, surfaces)	Strongly agree	Yes	Strongly agree	TRUE	No	No	Yes	Strongly agree	Yes	Yes	Yes	Yes	Cover Mouth with tissue paper	Yes	FALSE	FALSE	FALSE	Yes	FALSE	No	Yes	FALSE	Yes	Agree	Disagree	Agree	No	Yes	Yes	Yes	No
Female	Islam	11 - 15	40 - 49	North central	Married	Tertiary	Medical Doctor	Yes	Social media	Indirect contact (e.g. via door handle, surfaces)	Strongly agree	Yes	Strongly agree	FALSE	Yes	No	Yes	Strongly agree	Yes	Yes	Yes	Yes	cover mouth with bent elbow	Yes	FALSE	FALSE	TRUE	Yes	FALSE	No	No	FALSE	No	Disagree	Neutral	Disagree	No	Yes	Yes	Yes	No
Male	Christianity	16 - 20	40 - 49	South west	Married	Tertiary	Medical Laboratory Scientist	Yes	Social media, Radio, Television, News papers, Work place	Droplets by people	Agree	Yes	Agree	TRUE	Yes	No	Yes	Agree	Yes	No	No	Yes	cover mouth with bent elbow	No	FALSE	FALSE	FALSE	Yes	FALSE	No	Yes	FALSE	No	Agree	Disagree	Disagree	No	Yes	Yes	Yes	No
Male	Christianity	0 - 5	30 - 39	North central	Married	Tertiary	Veterinary doctor	Yes	Television	Air borne	Strongly agree	Yes	Agree	FALSE	Yes	Yes	Yes	Strongly agree	Yes	Yes	Yes	Yes	cover mouth with bent elbow	No	TRUE	FALSE	FALSE	Yes	FALSE	No	Yes	TRUE	Yes	Agree	Strongly agree	Strongly Disagree	No	Yes	Yes	Yes	No
Male	Christianity	0 - 5	30 - 39	North central	Single	Tertiary	Veterinary doctor	Yes	Social media, Radio, Television, Friends	Droplets by people	Strongly agree	Yes	Agree	TRUE	Yes	No	Yes	Agree	Yes	Yes	Yes	Yes	cover mouth with bent elbow	No	FALSE	FALSE	FALSE	Yes	FALSE	No	Yes	FALSE	Yes	Neutral	Strongly agree	Strongly Disagree	No	No	Yes	Yes	No
Male	Islam	6 - 10	30 - 39	North central	Single	Tertiary	Medical Doctor	Yes	Social media, Radio, Television, Work place	Droplets by people	Agree	Yes	Strongly agree	TRUE	Yes	No	Yes	Agree	Yes	Yes	No	No	cover mouth with bent elbow	No	TRUE	FALSE	FALSE	Yes	FALSE	No	Yes	FALSE	No	Neutral	Agree	Agree	No	Yes	Yes	Yes	No
Male	Christianity	16 - 20	40 - 49	North central	Married	Tertiary	Health Policy as State Legislator, Chairman House Committee on Health	Yes	Social media, Radio, Television, News papers, Friends, Work place	Droplets by people	Strongly agree	Yes	Strongly agree	TRUE	Yes	No	Yes	Strongly agree	Yes	Yes	Yes	Yes	cover mouth with bent elbow	No	FALSE	FALSE	FALSE	Yes	FALSE	No	Yes	FALSE	Yes	Disagree	Strongly agree	Agree	Yes	Yes	Yes	Yes	No
Female	Christianity	6 - 10	40 - 49	North central	Married	Tertiary	Public Health Specialist and Epidemiologist	Yes	Social media, Radio, Television, News papers, Friends, Work place	Droplets by people	Strongly agree	Yes	Strongly agree	TRUE	Yes	No	Yes	Strongly agree	Yes	Yes	Yes	Yes	cover mouth with bent elbow	No	FALSE	FALSE	FALSE	Yes	FALSE	No	Yes	FALSE	Yes	Strongly agree	Strongly agree	Strongly Disagree	No	Yes	Yes	Yes	Yes
Female	Christianity	6 - 10	30 - 39	South east	Widowed	Tertiary	Medical Laboratory Scientist	Yes	Work place	Droplets by people	Agree	Yes	Strongly agree	TRUE	Yes	Yes	Yes	Strongly agree	Yes	Yes	Yes	Yes	Cover Mouth with tissue paper	Yes	FALSE	FALSE	FALSE	Yes	TRUE	No	Yes	TRUE	Yes	Strongly agree	Neutral	Disagree	Yes	Yes	No	No	Don't Know
Female	Christianity	6 - 10	30 - 39	South east	Widowed	Tertiary	Medical Laboratory Scientist	Yes	Work place	Droplets by people	Agree	Yes	Strongly agree	TRUE	Yes	Yes	Yes	Strongly agree	Yes	Yes	Yes	Yes	Cover Mouth with tissue paper	Yes	FALSE	FALSE	FALSE	Yes	TRUE	No	Yes	TRUE	Yes	Strongly agree	Neutral	Disagree	Yes	Yes	No	No	Don't Know
Male	Christianity	21 - 25	40 - 49	North central	Married	Tertiary	Medical Laboratory Scientist	Yes	Social media, Radio, Television, News papers, Friends, Work place	Indirect contact (e.g. via door handle, surfaces)	Strongly disagree	Yes	Strongly disagree	TRUE	Yes	No	Yes	Strongly disagree	Yes	Yes	Yes	Yes	cover mouth with bent elbow	No	FALSE	FALSE	FALSE	Yes	FALSE	No	Yes	FALSE	Yes	Neutral	Strongly agree	Strongly Disagree	No	Yes	No	No	Don't Know
Male	Islam	31 +	50 - 59	North east	Married	Tertiary	Community health officer	Yes	Television	Droplets by people	Agree	Yes	Strongly agree	TRUE	Yes	No	Yes	Strongly agree	Yes	Yes	Yes	Yes	cover mouth with bent elbow	Yes	FALSE	FALSE	TRUE	Yes	FALSE	No	Yes	FALSE	Yes	Strongly agree	Strongly agree	Strongly Agree	No	Yes	No	Yes	No
Male	Islam	26 - 30	50 - 59	North east	Single	Tertiary	Community health officer	Yes	Work place	Direct contact	Strongly agree	No	Strongly agree	TRUE	Yes	No	No	Strongly agree	Yes	Yes	Yes	Yes	cover mouth with bent elbow	Yes	TRUE	TRUE	FALSE	Yes	FALSE	No	Yes	TRUE	Yes	Strongly agree	Disagree	Agree	Yes	No	Yes	Yes	No
Male	Islam	16 - 20	40 - 49	North east	Married	Tertiary	Nurse	Yes	Social media, Radio, Television, News papers, Friends, Work place	Direct contact	Strongly agree	No	Strongly agree	TRUE	Yes	No	Yes	Strongly agree	Yes	Yes	Yes	Yes	cover mouth with bent elbow	Yes	FALSE	FALSE	TRUE	Yes	TRUE	No	Yes	TRUE	Yes	Agree	Agree	Strongly Agree	No	Yes	Yes	Yes	No
Male	Christianity	11 - 15	40 - 49	North central	Married	Tertiary	Medical Laboratory Scientist	Yes	Social media, Radio, Television, News papers, Friends, Work place	Direct contact	Strongly agree	No	Strongly agree	TRUE	Yes	No	Yes	Strongly agree	Yes	Yes	Yes	Yes	Cover mouth with pan of the hand	Yes	FALSE	FALSE	FALSE	Yes	FALSE	No	Yes	TRUE	No	Strongly agree	Disagree	Strongly Agree	Yes	Yes	Yes	Yes	Yes
Male	Christianity	11 - 15	40 - 49	North central	Married	Tertiary	Medical Laboratory Scientist	Yes	Social media, Radio, Television, News papers, Friends, Work place	Direct contact	Strongly agree	No	Strongly agree	TRUE	Yes	No	Yes	Strongly agree	Yes	Yes	Yes	Yes	Cover mouth with pan of the hand	Yes	FALSE	FALSE	FALSE	Yes	FALSE	No	Yes	TRUE	No	Strongly agree	Disagree	Strongly Agree	Yes	Yes	Yes	Yes	Yes
Male	Christianity	11 - 15	30 - 39	North central	Married	Tertiary	Veterinary doctor	Yes	Television	Direct contact	Strongly agree	Yes	Agree	TRUE	No	No	Yes	Agree	Yes	Yes	Yes	Yes	cover mouth with bent elbow	No	FALSE	FALSE	FALSE	Yes	FALSE	No	Yes	FALSE	Yes	Agree	Strongly agree	Disagree	No	Yes	Yes	Yes	Don't Know
Male	Christianity	0 - 5	30 - 39	North east	Single	Tertiary	Communication for Development	Yes	Work place	Droplets by people	Strongly agree	Yes	Strongly agree	TRUE	Yes	No	Yes	Strongly agree	Yes	Yes	Yes	Yes	cover mouth with bent elbow	No	FALSE	FALSE	TRUE	No	TRUE	No	Yes	FALSE	Yes	Strongly disagree	Strongly agree	Strongly Disagree	No	Yes	Yes	Yes	No
Male	Christianity	11 - 15	30 - 39	North central	Married	Tertiary	None	Yes	Social media, Television, Work place	Droplets by people	Neutral	Yes	Agree	TRUE	Yes	Yes	No	Agree	Yes	Yes	Yes	No	Cover mouth with pan of the hand	No	FALSE	FALSE	FALSE	No	TRUE	Yes	Yes	FALSE	Yes	Neutral	Agree	Disagree	No	Yes	Yes	Yes	Don't Know
Female	Christianity	0 - 5	30 - 39	South south	Single	Tertiary	Medical Doctor	Yes	Social media, Television, News papers, Work place	Droplets by people	Agree	Yes	Agree	TRUE	Yes	No	Yes	Strongly disagree	Yes	Yes	Yes	No	cover mouth with bent elbow	No	FALSE	FALSE	FALSE	Yes	TRUE	No	Yes	FALSE	Yes	Neutral	Disagree	Neutral	No	Yes	Yes	Yes	No
Male	Christianity	6 - 10	30 - 39	North east	Married	Tertiary	Veterinary Public Health Officer	Yes	Social media, Television, News papers	Direct contact	Strongly agree	Yes	Strongly agree	TRUE	Yes	No	Yes	Strongly agree	Yes	Yes	Yes	Yes	cover mouth with bent elbow	Yes	FALSE	FALSE	FALSE	Yes	FALSE	No	Yes	FALSE	Yes	Agree	Strongly agree	Disagree	No	Yes	Yes	Yes	No
Male	Christianity	6 - 10	30 - 39	North east	Married	Tertiary	Veterinary doctor	Yes	Social media, Television, News papers, Friends	Droplets by people	Strongly agree	Yes	Strongly agree	TRUE	Yes	No	Yes	Strongly agree	Yes	Yes	Yes	Yes	cover mouth with bent elbow	No	FALSE	FALSE	FALSE	Yes	FALSE	No	Yes	TRUE	Yes	Disagree	Strongly agree	Strongly Disagree	No	Yes	Yes	Yes	No
Female	Islam	6 - 10	40 - 49	North east	Divorced	Tertiary	Veterinary doctor	Yes	Social media, Radio, Television, News papers, Friends, Work place	Direct contact	Strongly disagree	No	Strongly disagree	TRUE	Yes	Yes	Yes	Strongly disagree	Yes	Yes	Yes	Yes	cover mouth with bent elbow	No	FALSE	TRUE	TRUE	No	FALSE	No	Yes	FALSE	Yes	Strongly disagree	Strongly disagree	Neutral	Yes	No	Yes	Yes	Yes
Female	Christianity	6 - 10	30 - 39	North west	Single	Tertiary	Veterinary doctor	Yes	Social media, Television	Direct contact	Strongly agree	Yes	Neutral	TRUE	Yes	No	No	Strongly agree	Yes	Yes	Yes	Yes	cover mouth with bent elbow	Yes	FALSE	FALSE	FALSE	Yes	FALSE	No	Yes	FALSE	Yes	Neutral	Strongly agree	Strongly Disagree	No	Yes	Yes	Yes	Don't Know
Male	Christianity	6 - 10	30 - 39	North central	Married	Tertiary	Veterinary Public Health Officer	Yes	Television	Droplets by people	Strongly agree	Yes	Strongly agree	TRUE	Yes	No	Yes	Agree	Yes	Yes	Yes	Yes	cover mouth with bent elbow	No	FALSE	FALSE	FALSE	Yes	FALSE	No	Yes	FALSE	Yes	Agree	Strongly agree	Neutral	No	Yes	No	No	Don't Know
Male	Islam	0 - 5	30 - 39	North central	Married	Tertiary	Monitoring and Evaluation	Yes	Social media, Radio, Television, News papers, Friends, Work place	Droplets by people	Strongly agree	Yes	Strongly agree	TRUE	Yes	No	Yes	Agree	Yes	Yes	Yes	Yes	cover mouth with bent elbow	No	FALSE	TRUE	FALSE	Yes	FALSE	No	Yes	FALSE	Yes	Neutral	Agree	Neutral	No	No	Yes	Yes	Yes
Male	Christianity	0 - 5	30 - 39	South east	Married	Tertiary	Veterinary doctor	Yes	Social media, Radio, Television, News papers	Droplets by people	Strongly agree	Yes	Strongly agree	TRUE	Yes	No	Yes	Strongly agree	Yes	Yes	Yes	Yes	cover mouth with bent elbow	Yes	FALSE	FALSE	FALSE	Yes	FALSE	No	Yes	FALSE	Yes	Strongly agree	Strongly agree	Neutral	Yes	Yes	Yes	Yes	No
Male	Christianity	0 - 5	20 - 29	South east	Single	Tertiary	Optometric Doctor	Yes	Television	Droplets by people	Strongly agree	Yes	Strongly agree	TRUE	Yes	No	Yes	Agree	Yes	Yes	Yes	Yes	cover mouth with bent elbow	Yes	FALSE	FALSE	FALSE	Yes	FALSE	No	Yes	TRUE	Yes	Agree	Neutral	Agree	No	Yes	No	No	Don't Know
Male	Christianity	21 - 25	40 - 49	South south	Married	Tertiary	Paramedic	Yes	Social media	Direct contact	Agree	Yes	Strongly agree	TRUE	No	No	Yes	Agree	Yes	Yes	Yes	Yes	cover mouth with bent elbow	Yes	FALSE	FALSE	FALSE	Yes	FALSE	No	Yes	TRUE	Yes	Agree	Agree	Neutral	Yes	Yes	Yes	Yes	Don't Know
Male	Christianity	11 - 15	30 - 39	North west	Married	Tertiary	Veterinary doctor	Yes	Social media, Radio, Television, News papers, Friends, Work place	Droplets by people	Strongly agree	No	Strongly agree	TRUE	Yes	No	Yes	Strongly agree	Yes	Yes	Yes	Yes	cover mouth with bent elbow	Yes	FALSE	FALSE	FALSE	Yes	FALSE	No	Yes	FALSE	Yes	Strongly agree	Strongly agree	Disagree	No	Yes	Yes	Yes	Don't Know
Male	Christianity	6 - 10	30 - 39	North east	Single	Tertiary	Veterinary doctor	Yes	Work place	Droplets by people	Agree	Yes	Agree	TRUE	Yes	No	Yes	Strongly agree	Yes	Yes	Yes	Yes	Cover Mouth with tissue paper	Yes	FALSE	FALSE	FALSE	Yes	FALSE	No	No	TRUE	Yes	Neutral	Strongly agree	Neutral	No	No	Yes	Yes	No
Female	Christianity	16 - 20	40 - 49	North central	Married	Tertiary	Medical Doctor	Yes	Social media, Television, News papers, Work place	Droplets by people	Agree	Yes	Strongly agree	TRUE	Yes	No	Yes	Strongly agree	Yes	Yes	Yes	Yes	cover mouth with bent elbow	No	FALSE	FALSE	FALSE	Yes	TRUE	No	Yes	FALSE	Yes	Agree	Agree	Disagree	No	No	Yes	Yes	No
Male	Christianity	6 - 10	30 - 39	North east	Married	Tertiary	Veterinary doctor	Yes	Social media, Television, Friends, Work place	Droplets by people	Agree	Yes	Agree	TRUE	Yes	No	Yes	Strongly agree	Yes	Yes	Yes	Yes	Cover Mouth with tissue paper	Yes	FALSE	FALSE	FALSE	Yes	FALSE	No	Yes	FALSE	Yes	Agree	Strongly agree	Neutral	Yes	Yes	Yes	Yes	Don't Know
Female	Christianity	6 - 10	30 - 39	North central	Married	Tertiary	Veterinary doctor	Yes	Television	Droplets by people	Strongly agree	Yes	Strongly agree	TRUE	Yes	No	Yes	Strongly agree	Yes	Yes	Yes	Yes	cover mouth with bent elbow	Yes	FALSE	FALSE	FALSE	Yes	FALSE	No	Yes	FALSE	Yes	Strongly agree	Agree	Disagree	No	Yes	Yes	Yes	No
Male	Islam	0 - 5	40 - 49	North east	Married	Tertiary	Non of the anove..	Yes	Social media	Direct contact	Agree	Yes	Strongly agree	TRUE	Yes	Yes	Yes	Agree	Yes	Yes	Yes	Yes	cover mouth with bent elbow	No	TRUE	FALSE	TRUE	Yes	TRUE	Yes	Yes	TRUE	Yes	Agree	Agree	Agree	Yes	Yes	Yes	Yes	Yes
Male	Christianity	6 - 10	30 - 39	South west	Married	Tertiary	Veterinary Public Health Officer	Yes	Social media	Droplets by people	Strongly agree	Yes	Strongly agree	TRUE	Yes	No	Yes	Strongly agree	Yes	Yes	Yes	Yes	cover mouth with bent elbow	Yes	FALSE	FALSE	FALSE	Yes	FALSE	No	Yes	FALSE	Yes	Strongly agree	Strongly agree	Strongly Disagree	No	Yes	Yes	Yes	No
Male	Islam	6 - 10	30 - 39	North central	Married	Tertiary	Veterinary doctor	Yes	Social media, Radio, Television	Air borne	Strongly agree	Yes	Strongly agree	TRUE	Yes	Yes	Yes	Agree	Yes	Yes	Yes	Yes	Cover Mouth with tissue paper	Yes	FALSE	FALSE	FALSE	Yes	FALSE	No	Yes	FALSE	Yes	Disagree	Strongly disagree	Strongly Disagree	No	Yes	No	No	No
Male	Islam	6 - 10	30 - 39	North central	Married	Tertiary	Veterinary doctor	Yes	Social media, Radio, Television	Air borne	Strongly agree	Yes	Strongly agree	TRUE	Yes	Yes	Yes	Agree	Yes	Yes	Yes	Yes	Cover Mouth with tissue paper	Yes	FALSE	FALSE	FALSE	Yes	FALSE	No	Yes	FALSE	Yes	Disagree	Strongly disagree	Strongly Disagree	No	Yes	No	No	No
Male	Islam	6 - 10	30 - 39	North central	Married	Tertiary	Veterinary doctor	Yes	Social media, Radio, Television	Air borne	Strongly agree	Yes	Strongly agree	TRUE	Yes	Yes	Yes	Agree	Yes	Yes	Yes	Yes	Cover Mouth with tissue paper	Yes	FALSE	FALSE	FALSE	Yes	FALSE	No	Yes	FALSE	Yes	Disagree	Strongly disagree	Strongly Disagree	No	Yes	No	No	No
Male	Christianity	6 - 10	30 - 39	North central	Single	Tertiary	Veterinary Public Health Officer	Yes	Television	Direct contact	Strongly agree	Yes	Strongly agree	TRUE	Yes	No	Yes	Strongly agree	Yes	Yes	Yes	Yes	cover mouth with bent elbow	Yes	FALSE	FALSE	FALSE	Yes	TRUE	No	Yes	TRUE	Yes	Strongly agree	Strongly agree	Strongly Agree	No	Yes	Yes	Yes	No
Male	Christianity	0 - 5	30 - 39	North central	Single	Tertiary	Medical Sale Representative	Yes	Social media, Radio, Television, News papers, Friends, Work place	Indirect contact (e.g. via door handle, surfaces)	Strongly agree	No	Strongly agree	TRUE	Yes	No	Yes	Strongly agree	Yes	Yes	Yes	Yes	Cover Mouth with tissue paper	Yes	FALSE	FALSE	FALSE	Yes	TRUE	No	Yes	FALSE	Yes	Agree	Neutral	Strongly Disagree	No	Yes	Yes	Yes	Don't Know
Male	Christianity	6 - 10	30 - 39	North east	Married	Tertiary	Veterinary doctor	Yes	Social media, Radio, Television, News papers	Animals	Strongly agree	Yes	Strongly agree	TRUE	Yes	No	Yes	Agree	Yes	Yes	Yes	Yes	cover mouth with bent elbow	Yes	FALSE	FALSE	FALSE	Yes	FALSE	No	Yes	FALSE	Yes	Agree	Strongly agree	Disagree	No	Yes	Yes	Yes	No
Male	Christianity	16 - 20	40 - 49	North central	Married	Tertiary	Pharmacist	Yes	Social media, Radio, Television, News papers, Friends, Work place	Droplets by people	Agree	Yes	Agree	TRUE	Yes	No	Yes	Agree	Yes	Yes	Yes	Yes	cover mouth with bent elbow	No	FALSE	FALSE	FALSE	Yes	FALSE	No	Yes	FALSE	Yes	Agree	Neutral	Disagree	No	No	Yes	Yes	No
Female	Christianity	0 - 5	30 - 39	South south	Married	Tertiary	Nurse	Yes	Social media, Radio, Television, News papers, Friends, Work place	Indirect contact (e.g. via door handle, surfaces)	Strongly agree	Yes	Strongly agree	TRUE	Yes	No	Yes	Strongly agree	Yes	Yes	Yes	Yes	Cover Mouth with tissue paper	Yes	FALSE	FALSE	FALSE	Yes	TRUE	No	Yes	FALSE	Yes	Agree	Neutral	Strongly Disagree	No	Yes	No	No	No
Male	No Religion	6 - 10	40 - 49	South east	Married	Tertiary	Veterinary doctor	Yes	Social media, Radio, Television, News papers, Friends, Work place	Direct contact	Strongly agree	Yes	Strongly agree	TRUE	Yes	No	Yes	Strongly agree	Yes	Yes	Yes	Yes	cover mouth with bent elbow	Yes	FALSE	FALSE	FALSE	Yes	FALSE	No	Yes	FALSE	Yes	Neutral	Neutral	Strongly Disagree	No	No	Yes	Yes	No
Female	Christianity	6 - 10	30 - 39	South south	Married	Tertiary	Dentist	Yes	Social media, Radio, Work place	Droplets by people	Strongly agree	Yes	Strongly agree	TRUE	Yes	No	Yes	Agree	Yes	Yes	Yes	Yes	Cover Mouth with tissue paper	No	FALSE	FALSE	FALSE	Yes	FALSE	No	Yes	FALSE	Yes	Neutral	Disagree	Neutral	No	Yes	Yes	Yes	No
Male	Christianity	6 - 10	30 - 39	South west	Single	Tertiary	Veterinary doctor	Yes	Social media, Radio, Television, News papers, Friends, Work place	Droplets by people	Strongly agree	Yes	Strongly agree	TRUE	Yes	No	Yes	Strongly agree	Yes	Yes	Yes	Yes	cover mouth with bent elbow	No	FALSE	FALSE	FALSE	Yes	FALSE	No	Yes	FALSE	Yes	Agree	Strongly agree	Disagree	No	Yes	Yes	Yes	No
Male	Christianity	6 - 10	30 - 39	South south	Single	Tertiary	Dentist	Yes	Television	Droplets by people	Strongly agree	No	Strongly agree	TRUE	Yes	No	Yes	Strongly agree	Yes	Yes	Yes	Yes	cover mouth with bent elbow	No	FALSE	FALSE	FALSE	Yes	FALSE	No	Yes	FALSE	Yes	Neutral	Neutral	Disagree	No	Yes	No	Yes	No
Male	Christianity	6 - 10	40 - 49	North central	Married	Tertiary	Medical Doctor	Yes	Social media, Radio, Television, Work place	Droplets by people	Agree	Yes	Strongly agree	TRUE	Yes	No	Yes	Strongly agree	Yes	Yes	Yes	Yes	cover mouth with bent elbow	Yes	FALSE	FALSE	FALSE	Yes	TRUE	No	No	FALSE	No	Agree	Neutral	Neutral	No	Yes	Yes	Yes	Don't Know
Male	Christianity	0 - 5	20 - 29	South south	Single	Tertiary	Radiographer	Yes	Social media, Radio, Television, News papers, Friends, Work place	Droplets by people	Agree	No	Agree	TRUE	Yes	No	Yes	Agree	Yes	Yes	Yes	Yes	cover mouth with bent elbow	No	FALSE	TRUE	FALSE	Yes	FALSE	No	Yes	FALSE	Yes	Neutral	Neutral	Strongly Disagree	No	No	Yes	Yes	No
Male	Christianity	6 - 10	30 - 39	South south	Married	Tertiary	Medical Doctor	Yes	Work place	Droplets by people	Agree	Yes	Agree	TRUE	Yes	No	Yes	Strongly agree	Yes	Yes	Yes	Yes	cover mouth with bent elbow	No	FALSE	FALSE	FALSE	Yes	FALSE	No	Yes	FALSE	Yes	Agree	Neutral	Neutral	No	Yes	Yes	Yes	No
Female	Christianity	6 - 10	30 - 39	North east	Married	Tertiary	Veterinary doctor	Yes	Social media, Television, Friends	Direct contact	Strongly agree	Yes	Strongly disagree	TRUE	No	No	No	Strongly disagree	Yes	Yes	Yes	Yes	cover mouth with bent elbow	Yes	FALSE	FALSE	FALSE	Yes	FALSE	No	Yes	FALSE	Yes	Agree	Neutral	Strongly Agree	No	Yes	Yes	Yes	No
Male	Christianity	6 - 10	30 - 39	North east	Married	Tertiary	Veterinary Public Health Officer	Yes	Television	Direct contact	Strongly agree	Yes	Strongly agree	TRUE	Yes	Yes	Yes	Strongly agree	Yes	Yes	Yes	Yes	cover mouth with bent elbow	Yes	FALSE	FALSE	FALSE	Yes	FALSE	No	Yes	FALSE	Yes	Strongly disagree	Strongly agree	Disagree	No	No	Yes	Yes	No
Female	Christianity	11 - 15	40 - 49	South east	Married	Tertiary	Veterinary doctor	Yes	Social media	Direct contact	Strongly agree	Yes	Strongly agree	TRUE	Yes	No	Yes	Strongly agree	Yes	Yes	Yes	Yes	cover mouth with bent elbow	Yes	FALSE	FALSE	FALSE	Yes	FALSE	No	Yes	FALSE	Yes	Strongly disagree	Strongly agree	Agree	No	Yes	Yes	Yes	No
Male	Christianity	6 - 10	30 - 39	North east	Married	Tertiary	Community health officer	Yes	Social media, Radio, Television, News papers, Friends, Work place	Droplets by people	Strongly agree	Yes	Strongly agree	TRUE	Yes	No	Yes	Strongly agree	Yes	Yes	Yes	Yes	cover mouth with bent elbow	No	FALSE	FALSE	FALSE	Yes	FALSE	No	Yes	FALSE	Yes	Agree	Agree	Neutral	No	Yes	Yes	Yes	No
Male	Christianity	0 - 5	30 - 39	North central	Married	Tertiary	Veterinary doctor	Yes	Social media, Radio, Television	Direct contact	Strongly agree	Yes	Strongly agree	TRUE	Yes	No	Yes	Strongly agree	Yes	Yes	Yes	Yes	cover mouth with bent elbow	No	FALSE	FALSE	FALSE	Yes	TRUE	No	Yes	TRUE	Yes	Agree	Strongly agree	Agree	No	Yes	Yes	Yes	No
Female	Islam	16 - 20	30 - 39	North east	Married	Tertiary	Community health officer	Yes	Social media	Direct contact	Strongly agree	Yes	Strongly agree	TRUE	Yes	Yes	Yes	Strongly agree	Yes	Yes	Yes	Yes	cover mouth with bent elbow	Yes	FALSE	FALSE	FALSE	Yes	FALSE	No	Yes	TRUE	Yes	Strongly disagree	Strongly agree	Disagree	No	Yes	Yes	Yes	No
Male	Christianity	31 +	50 - 59	North central	Married	Tertiary	Veterinary doctor	Yes	Television	Air borne	Agree	Yes	Agree	TRUE	Yes	No	Yes	Agree	Yes	Yes	Yes	No	Open mouth	No	FALSE	FALSE	FALSE	Yes	FALSE	No	Yes	FALSE	Yes	Disagree	Agree	Agree	No	No	Yes	Yes	No
Male	Christianity	11 - 15	30 - 39	North east	Married	Tertiary	Pharmacist	Yes	Social media, Radio, Television, News papers, Friends, Work place	Droplets by people	Strongly agree	Yes	Strongly agree	TRUE	Yes	Yes	Yes	Strongly agree	Yes	Yes	Yes	Yes	cover mouth with bent elbow	Yes	FALSE	TRUE	FALSE	Yes	TRUE	No	Yes	FALSE	Yes	Strongly agree	Agree	Strongly Disagree	No	Yes	Yes	No	No
Male	Christianity	11 - 15	30 - 39	North east	Married	Tertiary	Pharmacist	Yes	Social media, Radio, Television, News papers, Friends, Work place	Droplets by people	Strongly agree	Yes	Strongly agree	TRUE	Yes	Yes	Yes	Strongly agree	Yes	Yes	Yes	Yes	cover mouth with bent elbow	Yes	FALSE	TRUE	FALSE	Yes	TRUE	No	Yes	FALSE	Yes	Strongly agree	Agree	Strongly Disagree	No	Yes	Yes	No	No
Male	Christianity	11 - 15	30 - 39	North east	Married	Tertiary	Pharmacist	Yes	Social media, Radio, Television, News papers, Friends, Work place	Droplets by people	Strongly agree	Yes	Strongly agree	TRUE	Yes	Yes	Yes	Strongly agree	Yes	Yes	Yes	Yes	cover mouth with bent elbow	Yes	FALSE	TRUE	FALSE	Yes	TRUE	No	Yes	FALSE	Yes	Strongly agree	Agree	Strongly Disagree	No	Yes	Yes	No	No
Male	Islam	26 - 30	50 - 59	North east	Married	Tertiary	Veterinary doctor	Yes	Television	Direct contact	Agree	Yes	Agree	TRUE	Yes	No	Yes	Agree	Yes	Yes	Yes	Yes	cover mouth with bent elbow	No	FALSE	FALSE	FALSE	Yes	FALSE	No	No	TRUE	Yes	Agree	Agree	Disagree	No	No	Yes	Yes	No
Female	Islam	0 - 5	20 - 29	North east	Single	Tertiary	Medical Laboratory Scientist	Yes	Work place	Droplets by people	Strongly agree	No	Strongly agree	TRUE	Yes	Yes	Yes	Strongly agree	Yes	Yes	Yes	Yes	Cover Mouth with tissue paper	Yes	FALSE	FALSE	TRUE	Yes	FALSE	No	Yes	FALSE	No	Neutral	Neutral	Strongly Disagree	Yes	Yes	Yes	Yes	Don't Know
Male	Islam	21 - 25	40 - 49	North east	Married	Tertiary	Veterinary doctor	Yes	Social media, Radio, Television, News papers, Friends, Work place	Indirect contact (e.g. via door handle, surfaces)	Strongly disagree	Yes	Strongly disagree	TRUE	Yes	No	Yes	Agree	Yes	Yes	Yes	Yes	cover mouth with bent elbow	No	FALSE	FALSE	TRUE	Yes	TRUE	No	Yes	TRUE	Yes	Strongly agree	Strongly agree	Strongly Agree	No	Yes	Yes	Yes	No
Female	Christianity	11 - 15	30 - 39	North east	Married	Tertiary	Veterinary doctor	Yes	Television	Indirect contact (e.g. via door handle, surfaces)	Strongly agree	Yes	Agree	TRUE	Yes	No	No	Agree	Yes	Yes	Yes	Yes	Cover Mouth with tissue paper	No	TRUE	FALSE	FALSE	Yes	FALSE	No	Yes	FALSE	Yes	Agree	Disagree	Neutral	Yes	Yes	No	No	Don't Know
Female	Christianity	6 - 10	30 - 39	South east	Married	Tertiary	Medical Doctor	Yes	Social media, Radio, Television, Friends, Work place	Droplets by people	Strongly agree	Yes	Strongly agree	FALSE	Yes	No	No	Strongly agree	Yes	Yes	Yes	No	cover mouth with bent elbow	Yes	FALSE	FALSE	FALSE	Yes	FALSE	No	Yes	FALSE	Yes	Neutral	Neutral	Disagree	Yes	Yes	Yes	Yes	No
Male	Christianity	6 - 10	30 - 39	North central	Single	Tertiary	Veterinary doctor	Yes	Social media, Radio, Television, News papers, Friends, Work place	Droplets by people	Strongly agree	Yes	Strongly agree	TRUE	Yes	No	Yes	Strongly agree	Yes	Yes	Yes	Yes	cover mouth with bent elbow	Yes	FALSE	FALSE	FALSE	Yes	FALSE	No	Yes	FALSE	Yes	Agree	Strongly agree	Strongly Disagree	No	Yes	Yes	Yes	No
Male	Islam	6 - 10	30 - 39	North central	Married	Tertiary	Veterinary Public Health Officer	Yes	Social media, Television, Work place	Direct contact	Strongly agree	Yes	Strongly agree	TRUE	Yes	No	Yes	Strongly agree	Yes	Yes	Yes	Yes	Cover Mouth with tissue paper	Yes	FALSE	FALSE	TRUE	Yes	FALSE	No	Yes	TRUE	Yes	Agree	Strongly agree	Neutral	Yes	Yes	Yes	Yes	No
Male	Islam	26 - 30	50 - 59	North central	Married	Tertiary	Veterinary doctor	Yes	Television, News papers	Droplets by people	Agree	Yes	Agree	TRUE	Yes	No	Yes	Agree	Yes	Yes	Yes	Yes	cover mouth with bent elbow	Yes	FALSE	FALSE	FALSE	Yes	FALSE	No	Yes	FALSE	Yes	Disagree	Strongly agree	Neutral	No	Yes	Yes	Yes	No
Female	Christianity	6 - 10	30 - 39	South east	Married	Tertiary	Veterinary doctor	Yes	Social media, Radio, Television	Droplets by people	Strongly agree	Yes	Strongly agree	TRUE	Yes	Yes	Yes	Strongly agree	Yes	Yes	Yes	Yes	cover mouth with bent elbow	Yes	FALSE	FALSE	FALSE	Yes	FALSE	No	Yes	FALSE	Yes	Agree	Strongly agree	Strongly Agree	No	Yes	Yes	Yes	No
Female	Islam	6 - 10	40 - 49	North west	Married	Tertiary	Veterinary doctor	Yes	Social media	Droplets by people	Agree	Yes	Strongly agree	TRUE	Yes	No	Yes	Agree	Yes	Yes	Yes	Yes	Cover Mouth with tissue paper	Yes	FALSE	FALSE	FALSE	Yes	FALSE	No	Yes	FALSE	Yes	Strongly disagree	Strongly agree	Neutral	No	Yes	No	No	No
Male	Christianity	31 +	30 - 39	South east	Single	Tertiary	Veterinary doctor	Yes	Social media	Direct contact	Agree	Yes	Strongly agree	TRUE	Yes	No	Yes	Agree	Yes	Yes	Yes	Yes	cover mouth with bent elbow	Yes	TRUE	TRUE	FALSE	Yes	FALSE	No	Yes	FALSE	Yes	Disagree	Strongly agree	Strongly Disagree	No	Yes	Yes	Yes	Don't Know
Female	Christianity	0 - 5	30 - 39	South east	Married	Tertiary	Medical Doctor	Yes	Social media, Radio, Television, News papers, Friends, Work place	Indirect contact (e.g. via door handle, surfaces)	Strongly agree	Yes	Strongly agree	TRUE		No	Yes	Strongly agree	Yes	Yes	Yes	No	cover mouth with bent elbow	Yes	FALSE	FALSE	FALSE	Yes	FALSE	No	Yes	FALSE	Yes	Neutral	Agree	Strongly Disagree	No	Yes	Yes	Yes	No
Male	Christianity	0 - 5	20 - 29	South south	Single	Tertiary	Veterinary doctor	Yes	Social media	Droplets by people	Agree	No	Strongly agree	TRUE	Yes	No	Yes	Strongly agree	Yes	Yes	Yes	Yes	cover mouth with bent elbow	Yes	FALSE	FALSE	FALSE	Yes	FALSE	No	Yes	FALSE	Yes	Agree	Agree	Neutral	No	Yes	Yes	Yes	Yes
Male	Christianity	11 - 15	30 - 39	North central	Married	Tertiary	Medical Doctor	Yes	Social media, Radio, Television, News papers, Friends, Work place	Direct contact	Strongly disagree	Yes	Strongly agree	TRUE	Yes	No	Yes	Strongly disagree	Yes	Yes	Yes	Yes	Cover Mouth with tissue paper	No	FALSE	FALSE	FALSE	Yes	FALSE	No	Yes	FALSE	Yes	Neutral	Neutral	Neutral	No	No	Yes	Yes	No
Female	Islam	0 - 5	20 - 29	North central	Married	Tertiary	Medical Doctor	Yes	Social media, Radio, Television, Work place	Droplets by people	Strongly agree	Yes	Agree	TRUE	Yes	No	No	Agree	Yes	Yes	Yes	No	cover mouth with bent elbow	No	FALSE	FALSE	FALSE	Yes	FALSE	No	Yes	FALSE	Yes	Agree	Disagree	Neutral	No	Yes	Yes	Yes	Don't Know
Female	Christianity	0 - 5	30 - 39	South west	Married	Tertiary	Nurse	Yes	Social media, Television, Friends, Work place	Air borne	Agree	No	Strongly agree	TRUE	Yes	No	Yes	Strongly agree	Yes	No	No	Yes	cover mouth with bent elbow	No	FALSE	TRUE	TRUE	No	TRUE	No	Yes	FALSE	Yes	Agree	Strongly agree	Disagree	No	Yes	Yes	Yes	No
Male	Islam	6 - 10	30 - 39	North west	Single	Tertiary	Veterinary doctor	Yes	Television	Droplets by people	Strongly agree	Yes	Strongly agree	TRUE	Yes	Yes	Yes	Strongly agree	Yes	Yes	Yes	Yes	cover mouth with bent elbow	Yes	FALSE	FALSE	TRUE	Yes	FALSE	No	Yes	TRUE	Yes	Agree	Strongly agree	Strongly Agree	No	Yes	Yes	Yes	No
Male	Islam	6 - 10	30 - 39	North west	Married	Tertiary	Veterinary doctor	Yes	Social media, Radio, Television, News papers, Work place	Droplets by people	Strongly disagree	Yes	Strongly disagree	TRUE	Yes	No	Yes	Strongly disagree	Yes	Yes	Yes	Yes	cover mouth with bent elbow	No	FALSE	FALSE	FALSE	Yes	FALSE	No	Yes	FALSE	Yes	Strongly agree	Strongly agree	Agree	No	Yes	Yes	Yes	No
Male	Christianity	0 - 5	30 - 39	North central	Single	Tertiary	Medical Doctor	Yes	Social media, Television, Work place	Indirect contact (e.g. via door handle, surfaces)	Agree	Yes	Strongly agree	TRUE	Yes	No	Yes	Agree	Yes	Yes	Yes	Yes	cover mouth with bent elbow	No	FALSE	FALSE	FALSE	Yes	FALSE	No	Yes	FALSE	Yes	Agree	Neutral	Neutral	No	Yes	No	Yes	No
Male	Christianity	6 - 10	30 - 39	North central	Single	Tertiary	Medical Doctor	Yes	Social media, Radio, Television, News papers, Friends, Work place	Droplets by people	Agree	No	Strongly agree	TRUE	Yes	No	Yes	Strongly agree	Yes	Yes	Yes	Yes	cover mouth with bent elbow	Yes	FALSE	FALSE	FALSE	Yes	FALSE	No	No	FALSE	Yes	Strongly agree	Strongly disagree	Strongly Disagree	No	Yes	Yes	Yes	No
Male	Christianity	6 - 10	30 - 39	North east	Married	Tertiary	Veterinary doctor	Yes	Television	Droplets by people	Strongly agree	Yes	Strongly agree	TRUE	Yes	No	Yes	Strongly agree	Yes	Yes	Yes	Yes	Cover Mouth with tissue paper	Yes	FALSE	FALSE	FALSE	Yes	FALSE	No	Yes	FALSE	Yes	Strongly agree	Strongly agree	Disagree	No	Yes	Yes	Yes	No
Male	Christianity	11 - 15	30 - 39	North east	Married	Tertiary	Medical Doctor	Yes	Social media, Radio, Television, News papers, Friends, Work place	Direct contact	Strongly agree	Yes	Strongly agree	TRUE	Yes	No	Yes	Strongly agree	Yes	Yes	Yes	Yes	cover mouth with bent elbow	Yes	FALSE	FALSE	FALSE	Yes	TRUE	No	Yes	TRUE	Yes	Strongly disagree	Agree	Strongly Disagree	No	Yes	Yes	Yes	Yes
Male	Christianity	11 - 15	30 - 39	North central	Married	Tertiary	Physiotherapist	Yes	Television	Direct contact	Agree	No	Agree	TRUE	Yes	No	Yes	Agree	Yes	Yes	Yes	Yes	cover mouth with bent elbow	Yes	FALSE	FALSE	TRUE	Yes	TRUE	No	Yes	FALSE	Yes	Agree	Agree	Disagree	No	No	Yes	Yes	No
Male	Christianity	11 - 15	30 - 39	North central	Married	Tertiary	Physiotherapist	Yes	Television	Direct contact	Agree	No	Agree	TRUE	Yes	No	Yes	Agree	Yes	Yes	Yes	Yes	cover mouth with bent elbow	Yes	FALSE	FALSE	TRUE	Yes	TRUE	No	Yes	FALSE	Yes	Agree	Agree	Disagree	No	No	Yes	Yes	No
Male	Islam	11 - 15	30 - 39	North west	Married	Tertiary	Medical Doctor	Yes	Social media	Droplets by people	Strongly agree	Yes	Strongly agree	TRUE	Yes	No	Yes	Strongly agree	Yes	Yes	Yes	Yes	Cover Mouth with tissue paper	No	FALSE	FALSE	FALSE	Yes	FALSE	No	Yes	FALSE	Yes	Agree	Agree	Agree	No	No	No	No	No
Male	Islam	11 - 15	50 - 59	North central	Married	Tertiary	Veterinary doctor	Yes	Social media, Radio, Television, News papers, Friends, Work place	Direct contact	Agree	Yes	Agree	TRUE	Yes	Yes	Yes	Agree	Yes	Yes	Yes	Yes	cover mouth with bent elbow	No	FALSE	FALSE	FALSE	Yes	FALSE	No	Yes	FALSE	Yes	Agree	Strongly agree	Agree	No	Yes	Yes	Yes	No
Male	Christianity	6 - 10	30 - 39	South south	Single	Tertiary	Medical Doctor	Yes	Television	Droplets by people	Strongly agree	No	Strongly agree	TRUE	Yes	No	No	Strongly agree	Yes	No	No	Yes	cover mouth with bent elbow	Yes	FALSE	FALSE	FALSE	Yes	FALSE	No	Yes	FALSE	Yes	Disagree	Neutral	Strongly Disagree	No	Yes	Yes	Yes	No
Male	Christianity	6 - 10	30 - 39	North central	Single	Tertiary	Veterinary doctor	Yes	Social media	Droplets by people	Agree	Yes	Strongly agree	TRUE	Yes	No	Yes	Agree	Yes	Yes	Yes	Yes	cover mouth with bent elbow	No	FALSE	FALSE	FALSE	Yes	TRUE	No	Yes	FALSE	Yes	Neutral	Strongly disagree	Disagree	No	Yes	Yes	Yes	No
Male	Christianity	11 - 15	40 - 49	North east	Married	Tertiary	Veterinary Public Health Officer	Yes	Television	Droplets by people	Strongly agree	No	Strongly agree	TRUE	Yes	No	No	Agree	Yes	Yes	No	Yes	Cover Mouth with tissue paper	No	FALSE	FALSE	TRUE	Yes	FALSE	No	Yes	FALSE	Yes	Strongly agree	Agree	Disagree	No	No	Yes	Yes	No
Female	Christianity	6 - 10	30 - 39	North east	Married	Tertiary	Veterinary doctor	Yes	Television	Droplets by people	Agree	Yes	Strongly agree	TRUE	Yes	No	Yes	Strongly agree	Yes	Yes	Yes	Yes	Cover mouth with pan of the hand	No	FALSE	FALSE	FALSE	Yes	FALSE	Yes	Yes	FALSE	Yes	Strongly agree	Strongly agree	Strongly Disagree	No	No	No	No	Don't Know
Male	Christianity	11 - 15	40 - 49	South west	Married	Tertiary	Veterinary doctor	Yes	Social media, Radio, Television, Friends	Droplets by people	Strongly agree	Yes	Strongly agree	TRUE	Yes	No	Yes	Agree	Yes	Yes	Yes	Yes	cover mouth with bent elbow	No	FALSE	FALSE	FALSE	Yes	FALSE	No	Yes	FALSE	Yes	Neutral	Strongly agree	Agree	Yes	Yes	Yes	Yes	No
Male	Christianity	11 - 15	30 - 39	North east	Married	Tertiary	Veterinary doctor	Yes	Television	Droplets by people	Agree	Yes	Agree	TRUE	Yes	No	Yes	Strongly agree	Yes	Yes	Yes	Yes	cover mouth with bent elbow	Yes	FALSE	FALSE	FALSE	Yes	FALSE	No	Yes	FALSE	Yes	Strongly agree	Strongly agree	Strongly Disagree	No	Yes	No	No	No
Male	Christianity	6 - 10	30 - 39	North west	Married	Tertiary	Veterinary doctor	Yes	Social media, Television	Direct contact	Strongly agree	Yes	Strongly agree	TRUE	No	No	No	Strongly agree	Yes	Yes	Yes	Yes	cover mouth with bent elbow	No	FALSE	FALSE	FALSE	Yes	FALSE	No	Yes	FALSE	Yes	Neutral	Disagree	Neutral	No	Yes	Yes	Yes	Don't Know
Male	Christianity	6 - 10	30 - 39	South south	Married	Tertiary	Veterinary doctor	Yes	Social media, Radio, Television, Friends, Work place	Droplets by people	Strongly agree	Yes	Strongly disagree	TRUE	Yes	No	Yes	Strongly agree	Yes	Yes	Yes	Yes	Cover Mouth with tissue paper	Yes	FALSE	FALSE	FALSE	Yes	FALSE	No	Yes	FALSE	Yes	Strongly agree	Strongly disagree	Agree	No	Yes	Yes	Yes	No
Female	Christianity	0 - 5	20 - 29	North central	Single	Tertiary	Veterinary doctor	Yes	Television	Air borne	Strongly agree	Yes	Strongly agree	TRUE	No	No	Yes	Agree	Yes	Yes	Yes	Yes	cover mouth with bent elbow	Yes	FALSE	FALSE	FALSE	Yes	FALSE	No	Yes	FALSE	Yes	Agree	Agree	Agree	No	Yes	Yes	No	No
Male	Christianity	11 - 15	40 - 49	North east	Married	Tertiary	Veterinary doctor	Yes	Social media, Radio, Television, News papers	Droplets by people	Agree	Yes	Strongly agree	TRUE	Yes	No	Yes	Strongly agree	Yes	Yes	Yes	Yes	cover mouth with bent elbow	Yes	FALSE	FALSE	FALSE	Yes	TRUE	No	Yes	FALSE	Yes	Strongly agree	Strongly agree	Disagree	No	Yes	Yes	Yes	No
Female	Christianity	26 - 30	50 - 59	South south	Separated	Tertiary	Nurse	Yes	Social media, Radio, Television, News papers, Friends, Work place	Droplets by people	Strongly disagree	Yes	Strongly agree	TRUE	Yes	No	Yes	Strongly agree	Yes	Yes	Yes	Yes	Cover Mouth with tissue paper	Yes	FALSE	FALSE	FALSE	Yes	FALSE	No	Yes	FALSE	No	Neutral	Agree	Disagree	No	Yes	Yes	Yes	No
Male	Islam	21 - 25	40 - 49	North east	Married	Tertiary	Veterinary doctor	Yes	Social media	Direct contact	Agree	Yes	Strongly agree	TRUE	Yes	No	Yes	Strongly disagree	Yes	Yes	Yes	Yes	cover mouth with bent elbow	Yes	FALSE	FALSE	FALSE	Yes	FALSE	No	Yes	FALSE	Yes	Strongly agree	Strongly agree	Agree	No	Yes	Yes	Yes	No
Male	Christianity	31 +	50 - 59	North east	Married	Tertiary	Health information management	Yes	Social media, Television, Work place	Indirect contact (e.g. via door handle, surfaces)	Agree	Yes	Agree	TRUE	Yes	No	Yes	Neutral	Yes	Yes	Yes	Yes	cover mouth with bent elbow	Yes	FALSE	FALSE	TRUE	No	TRUE	Yes	Yes	FALSE	Yes	Disagree	Disagree	Strongly Disagree	Yes	Yes	No	No	Don't Know
Male	Christianity	31 +	50 - 59	North east	Married	Tertiary	Health information management	Yes	Social media, Television, Work place	Indirect contact (e.g. via door handle, surfaces)	Agree	Yes	Agree	TRUE	Yes	No	Yes	Neutral	Yes	Yes	Yes	Yes	cover mouth with bent elbow	Yes	FALSE	FALSE	TRUE	No	TRUE	Yes	Yes	FALSE	Yes	Disagree	Disagree	Strongly Disagree	Yes	Yes	No	No	Don't Know
Male	Christianity	11 - 15	30 - 39	North central	Married	Tertiary	Veterinary doctor	Yes	Social media, Radio, Television, Friends	Direct contact	Agree	Yes	Strongly agree	TRUE	Yes	No	Yes	Agree	Yes	Yes	Yes	Yes	cover mouth with bent elbow	No	FALSE	FALSE	FALSE	Yes	FALSE	No	Yes	FALSE	Yes	Agree	Strongly agree	Neutral	No	Yes	Yes	Yes	No
Male	Islam	6 - 10	30 - 39	North east	Married	Tertiary	Veterinary doctor	Yes	Radio	Direct contact	Agree	Yes	Agree	TRUE	Yes	No	Yes	Agree	Yes	Yes	Yes	Yes	Cover mouth with pan of the hand	No	FALSE	FALSE	FALSE	Yes	FALSE	No	Yes	TRUE	Yes	Disagree	Strongly agree	Strongly Agree	No	No	Yes	Yes	Don't Know
Male	Christianity	6 - 10	30 - 39	North central	Married	Tertiary	Veterinary doctor	Yes	Work place	Droplets by people	Agree	Yes	Agree	TRUE	Yes	No	Yes	Agree	Yes	Yes	Yes	Yes	Cover Mouth with tissue paper	Yes	FALSE	FALSE	FALSE	Yes	FALSE	No	Yes	FALSE	Yes	Agree	Agree	Neutral	Yes	Yes	Yes	Yes	No
Male	Christianity	6 - 10	40 - 49	North east	Married	Tertiary	Veterinary doctor	Yes	Social media, Television, News papers	Droplets by people	Agree	Yes	Strongly agree	TRUE	Yes	No	Yes	Strongly agree	Yes	Yes	Yes	Yes	Cover mouth with pan of the hand	No	TRUE	FALSE	FALSE	Yes	FALSE	No	Yes	FALSE	Yes	Strongly disagree	Strongly agree	Neutral	No	No	Yes	Yes	Don't Know
Male	Islam	0 - 5	20 - 29	North east	Single	Tertiary	Pharmacist	Yes	Social media, Radio, Television, News papers, Friends, Work place	Direct contact	Strongly disagree	Yes	Agree	TRUE	Yes	No	Yes	Strongly disagree	Yes	Yes	Yes	Yes	cover mouth with bent elbow	No	FALSE	FALSE	TRUE	Yes	FALSE	No	Yes	FALSE	Yes	Disagree	Agree	Strongly Agree	No	Yes	Yes	Yes	No
Male	Christianity	6 - 10	30 - 39	North central	Single	Tertiary	Veterinary doctor	Yes	Social media, Television, News papers, Work place	Droplets by people	Agree	Yes	Agree	TRUE	Yes	No	Yes	Agree	Yes	Yes	Yes	Yes	cover mouth with bent elbow	No	FALSE	FALSE	FALSE	Yes	FALSE	No	Yes	FALSE	Yes	Agree	Strongly agree	Strongly Disagree	No	No	Yes	Yes	No
Male	Christianity	11 - 15	40 - 49	North west	Single	Tertiary	Veterinary doctor	Yes	Radio	Direct contact	Strongly agree	Yes	Agree	TRUE	Yes	No	Yes	Strongly agree	Yes	Yes	Yes	Yes	cover mouth with bent elbow	Yes	FALSE	FALSE	FALSE	Yes	FALSE	No	Yes	FALSE	Yes	Agree	Strongly agree	Agree	No	Yes	Yes	Yes	No
Female	Christianity	0 - 5	20 - 29	North east	Single	Tertiary	Nurse	Yes	Social media	Droplets by people	Strongly agree	No	Strongly agree	TRUE	No	No	Yes	Agree	Yes	Yes	Yes	Yes	cover mouth with bent elbow	Yes	FALSE	FALSE	FALSE	Yes	FALSE	No	Yes	TRUE	Yes	Agree	Agree	Strongly Disagree	No	Yes	Yes	Yes	Don't Know
Male	Islam	31 +	50 - 59	North east	Married	Tertiary	Veterinary doctor	Yes	Social media	Direct contact	Agree	Yes	Agree	TRUE	Yes	Yes	Yes	Strongly agree	Yes	Yes	Yes	Yes	cover mouth with bent elbow	No	FALSE	TRUE	TRUE	No	TRUE	No	Yes	TRUE	Yes	Agree	Agree	Agree	No	Yes	Yes	Yes	No
Female	Christianity	6 - 10	40 - 49	South west	Married	Tertiary	Dentist	Yes	Social media, Work place	Droplets by people	Agree	Yes	Agree	TRUE	Yes	No	Yes	Strongly agree	Yes	Yes	Yes	Yes	cover mouth with bent elbow	Yes	FALSE	FALSE	FALSE	Yes	FALSE	No	Yes	TRUE	Yes	Strongly agree	Strongly agree	Strongly Disagree	No	Yes	No	Yes	No
Male	Islam	0 - 5	30 - 39	South west	Married	Tertiary	Medical Doctor	Yes	Social media, Radio, Television, Work place	Droplets by people	Strongly agree	Yes	Strongly agree	TRUE	Yes	No	Yes	Strongly agree	Yes	Yes	Yes	Yes	Cover Mouth with tissue paper	Yes	FALSE	FALSE	FALSE	Yes	FALSE	No	Yes	TRUE	Yes	Strongly disagree	Strongly agree	Strongly Disagree	No	Yes	No	Yes	No
Male	Islam	6 - 10	30 - 39	North east	Married	Tertiary	Veterinary Public Health Officer	Yes	Social media, Work place	Direct contact	Strongly agree	Yes	Strongly agree	TRUE	Yes	No	Yes	Agree	Yes	Yes	Yes	Yes	cover mouth with bent elbow	Yes	FALSE	FALSE	TRUE	Yes	FALSE	No	Yes	FALSE	Yes	Agree	Strongly agree	Disagree	No	No	Yes	Yes	Don't Know
Male	Christianity	0 - 5	30 - 39	North east	Married	Tertiary	NGO	Yes	Social media, Radio, Television, News papers, Friends, Work place	Droplets by people	Strongly disagree	No	Strongly disagree	TRUE	Yes	No	Yes	Strongly disagree	Yes	Yes	Yes	Yes	cover mouth with bent elbow	No	FALSE	FALSE	FALSE	Yes	FALSE	No	Yes	FALSE	Yes	Disagree	Disagree	Disagree	Yes	Yes	Yes	Yes	No
Female	No Religion	21 - 25	30 - 39	North east	Married	Tertiary	Nurse	Yes	Social media	Air borne	Neutral	No	Strongly agree	TRUE	Yes	Yes	No	Neutral	Yes	Yes	No	No	Cover mouth with pan of the hand	Yes	FALSE	FALSE	FALSE	No	FALSE	No	No	FALSE	No	Strongly disagree	Strongly disagree	Strongly Disagree	No	No	Yes	Yes	No
Male	Christianity	6 - 10	30 - 39	North east	Single	Tertiary	Medical Doctor	Yes	Social media, Radio, Television, News papers, Friends, Work place	Droplets by people	Agree	No	Agree	TRUE	Yes	No	Yes	Agree	Yes	Yes	Yes	Yes	cover mouth with bent elbow	No	FALSE	FALSE	FALSE	Yes	FALSE	No	Yes	FALSE	Yes	Agree	Neutral	Strongly Disagree	No	Yes	Yes	Yes	No
Female	Christianity	6 - 10	30 - 39	South east	Married	Tertiary	Veterinary Public Health Officer	Yes	Social media, Radio, Television, News papers, Friends, Work place	Indirect contact (e.g. via door handle, surfaces)	Agree	Yes	Strongly agree	TRUE	No	No	Yes	Strongly agree	Yes	Yes	Yes	Yes	cover mouth with bent elbow	Yes	FALSE	FALSE	FALSE	Yes	FALSE	No	Yes	FALSE	Yes	Strongly agree	Agree	Disagree	No	Yes	No	Yes	Don't Know
	Christianity	21 - 25	30 - 39	South east	Married	Tertiary	Community health officer	Yes	Social media, Radio	Droplets by people	Agree	Yes	Strongly agree	TRUE	No	No	Yes	Strongly agree	Yes	Yes	Yes	Yes	cover mouth with bent elbow	Yes	FALSE	FALSE	FALSE	Yes	FALSE	No	Yes	FALSE	Yes	Disagree	Agree	Disagree	No	Yes	No	Yes	No
Male	Islam	6 - 10	30 - 39	North west	Married	Tertiary	Community health officer	Yes	Social media, Radio, Television, News papers, Friends, Work place	Droplets by people	Agree	No	Strongly agree	TRUE	Yes	No	Yes	Strongly agree	Yes	Yes	Yes	Yes	Cover Mouth with tissue paper	Yes	FALSE	FALSE	TRUE	Yes	FALSE	No	No	FALSE	Yes	Strongly agree	Agree	Disagree	No	Yes	Yes	Yes	No
Male	Islam	6 - 10	30 - 39	North west	Married	Tertiary	Community health officer	Yes	Social media, Radio, Television, News papers, Friends, Work place	Droplets by people	Agree	No	Strongly agree	TRUE	Yes	No	Yes	Strongly agree	Yes	Yes	Yes	Yes	Cover Mouth with tissue paper	Yes	FALSE	FALSE	TRUE	Yes	FALSE	No	No	FALSE	Yes	Strongly agree	Agree	Disagree	No	Yes	Yes	Yes	No
Male	Christianity	0 - 5	30 - 39	North east	Single	Tertiary	Community health officer	Yes	Social media, Television, Work place	Droplets by people	Strongly agree	No	Agree	TRUE	Yes	No	Yes	Agree	Yes	Yes	Yes	Yes	cover mouth with bent elbow	No	FALSE	FALSE	FALSE	Yes	TRUE	No	Yes	FALSE	Yes	Agree	Agree	Disagree	No	Yes	Yes	Yes	No
Female	Christianity	6 - 10	20 - 29	North central	Married	Tertiary	Nurse	Yes	Social media, Radio, Television, News papers, Friends, Work place	Droplets by people	Strongly agree	Yes	Strongly agree	TRUE	No	No	Yes	Strongly agree	Yes	Yes	Yes	Yes	Cover Mouth with tissue paper	Yes	FALSE	FALSE	FALSE	Yes	FALSE	No	Yes	FALSE	Yes	Strongly agree	Strongly agree	Strongly Agree	No	Yes	Yes	Yes	No
Female	Christianity	6 - 10	30 - 39	North east	Married	Tertiary	Microbiologist	Yes	Television	Air borne	Strongly agree	Yes	Strongly agree	TRUE	Yes	No	Yes	Strongly agree	Yes	Yes	Yes	Yes	cover mouth with bent elbow	Yes	FALSE	FALSE	FALSE	Yes	FALSE	No	Yes	FALSE	Yes	Agree	Disagree	Disagree	Yes	Yes	No	No	Yes
Male	Islam	0 - 5	40 - 49	North east	Married	Tertiary	Pharmacist	Yes	Television	Direct contact	Agree	No	Agree	TRUE	Yes	Yes	Yes	Agree	Yes	Yes	Yes	Yes	Cover Mouth with tissue paper	Yes	TRUE	FALSE	TRUE	Yes	TRUE	No	No	TRUE	No	Disagree	Agree	Agree	Yes	Yes	Yes	Yes	Don't Know
Male	Christianity	6 - 10	30 - 39	North east	Married	Tertiary	Nutrition	Yes	Social media, Television, News papers, Work place	Indirect contact (e.g. via door handle, surfaces)	Strongly agree	Yes	Strongly agree	TRUE	Yes	No	Yes	Strongly agree	Yes	Yes	Yes	Yes	cover mouth with bent elbow	No	FALSE	FALSE	FALSE	Yes	FALSE	No	Yes	FALSE	Yes	Strongly agree	Neutral	Agree	No	Yes	Yes	Yes	Don't Know
Male	Islam	21 - 25	40 - 49	South west	Married	Tertiary	Veterinary Public Health Officer	Yes	Social media, Radio, Television, News papers, Work place	Direct contact	Strongly agree	Yes	Disagree	TRUE	Yes	Yes	Yes	Strongly agree	Yes	Yes	Yes	Yes	cover mouth with bent elbow	Yes	TRUE	FALSE	FALSE	Yes	FALSE	No	Yes	FALSE	Yes	Neutral	Strongly agree	Disagree	No	Yes	Yes	Yes	Yes
Male	Islam	6 - 10	30 - 39	South south	Single	Tertiary	Veterinary Public Health Officer	Yes	Television	Droplets by people	Strongly agree	Yes	Strongly agree	TRUE	Yes	No	Yes	Strongly agree	Yes	Yes	Yes	Yes	Cover mouth with pan of the hand	Yes	FALSE	FALSE	TRUE	Yes	FALSE	No	Yes	FALSE	Yes	Strongly agree	Strongly agree	Strongly Agree	No	Yes	Yes	Yes	No
Female	No Religion	6 - 10	30 - 39	South west	Single	Tertiary	Veterinary Public Health Officer	Yes	Social media, Television	Droplets by people	Agree	Yes	Agree	TRUE	Yes	No	Yes	Agree	Yes	Yes	Yes	Yes	Cover Mouth with tissue paper	Yes	FALSE	FALSE	FALSE	Yes	FALSE	No	Yes	FALSE	Yes	Neutral	Agree	Strongly Disagree	No	No	Yes	Yes	No
Male	Christianity	0 - 5	30 - 39	North central	Married	Tertiary	Medical Doctor	Yes	Television	Air borne	Agree	Yes	Strongly agree	TRUE	Yes	No	Yes	Strongly agree	Yes	Yes	Yes	Yes	cover mouth with bent elbow	Yes	FALSE	FALSE	FALSE	Yes	FALSE	No	Yes	FALSE	Yes	Agree	Neutral	Strongly Agree	No	Yes	Yes	Yes	Don't Know
Female	Christianity	0 - 5	30 - 39	North east	Single	Tertiary	Economic and Social Empowerment Officer	Yes	Social media, Radio, Television, News papers, Friends, Work place	Droplets by people	Agree	No	Strongly agree	TRUE	Yes	No	Yes	Strongly agree	Yes	Yes	Yes	Yes	cover mouth with bent elbow	No	FALSE	FALSE	FALSE	No	TRUE	No	Yes	FALSE	Yes	Neutral	Disagree	Strongly Disagree	No	Yes	Yes	Yes	No
Female	Islam	31 +	30 - 39	North east	Married	Tertiary	Bsc Chemistry	Yes	Social media, Radio, Television, News papers, Friends, Work place	Droplets by people	Strongly agree	No	Strongly agree	TRUE	Yes	No	Yes	Strongly agree	Yes	Yes	Yes	Yes	Cover Mouth with tissue paper	No	FALSE	FALSE	FALSE	Yes	TRUE	No	Yes	TRUE	Yes	Agree	Neutral	Disagree	No	No	Yes	Yes	No
Male	Christianity	0 - 5	30 - 39	North east	Married	Tertiary	Protection	Yes	Social media, Radio, Television, News papers, Friends, Work place	Indirect contact (e.g. via door handle, surfaces)	Strongly disagree	No	Strongly disagree	TRUE	Yes	No	Yes	Strongly disagree	Yes	Yes	Yes	Yes	cover mouth with bent elbow	No	FALSE	FALSE	FALSE	Yes	FALSE	No	Yes	TRUE	Yes	Strongly disagree	Neutral	Neutral	Yes	Yes	Yes	Yes	Don't Know
Male	Christianity	6 - 10	30 - 39	South west	Single	Tertiary	Medical Doctor	Yes	Radio, News papers	Droplets by people	Strongly agree	Yes	Strongly agree	TRUE	Yes	No	Yes	Strongly agree	Yes	Yes	Yes	Yes	cover mouth with bent elbow	Yes	FALSE	FALSE	FALSE	Yes	TRUE	No	Yes	TRUE	Yes	Strongly agree	Strongly agree	Strongly Disagree	Yes	Yes	Yes	Yes	No
Female	Islam	0 - 5	30 - 39	South west	Single	Tertiary	Medical Doctor	Yes	Social media, Radio, Television, News papers	Droplets by people	Neutral	Yes	Strongly agree	TRUE	Yes	No	Yes	Strongly agree	Yes	Yes	Yes	Yes	cover mouth with bent elbow	Yes	FALSE	FALSE	FALSE	Yes	TRUE	No	Yes	FALSE	Yes	Strongly agree	Strongly agree	Disagree	No	Yes	No	Yes	No
Male	Christianity	0 - 5	20 - 29	South west	Married	Tertiary	Nurse	Yes	Social media, Radio	Droplets by people	Strongly agree	Yes	Strongly agree	TRUE	Yes	Yes	No	Strongly agree	Yes	Yes	Yes	Yes	Cover Mouth with tissue paper	No	FALSE	FALSE	TRUE	Yes	TRUE	No	Yes	FALSE	Yes	Strongly agree	Strongly agree	Strongly Agree	Yes	Yes	No	No	Don't Know
Male	Christianity	0 - 5	30 - 39	North east	Single	Tertiary	Social mobilization	Yes	Social media, Radio, Television, News papers, Friends, Work place	Droplets by people	Agree	Yes	Agree	TRUE	Yes	No	Yes	Agree	Yes	Yes	Yes	Yes	cover mouth with bent elbow	Yes	TRUE	FALSE	FALSE	Yes	FALSE	No	Yes	TRUE	Yes	Strongly agree	Agree	Strongly Disagree	No	Yes	No	No	No
Male	Christianity	0 - 5	30 - 39	North east	Married	Tertiary	Communications	Yes	Social media, Radio, Television, News papers, Friends, Work place	Direct contact	Neutral	Yes	Strongly agree	TRUE	No	No	Yes	Agree	Yes	Yes	Yes	Yes	cover mouth with bent elbow	Yes	FALSE	FALSE	FALSE	Yes	FALSE	No	Yes	FALSE	Yes	Strongly agree	Strongly agree	Agree	No	Yes	Yes	Yes	Don't Know
Female	Christianity	6 - 10	30 - 39	North east	Single	Tertiary	Community health promoter	Yes	Social media, Radio, Television, News papers, Friends, Work place	Droplets by people	Agree	Yes	Strongly agree	TRUE	Yes	No	Yes	Strongly agree	Yes	Yes	Yes	No	cover mouth with bent elbow	No	FALSE	FALSE	TRUE	Yes	FALSE	No	Yes	FALSE	Yes	Agree	Neutral	Strongly Disagree	No	Yes	Yes	Yes	No
Male	Christianity	0 - 5	40 - 49	North west	Married	Tertiary	Veterinary doctor	Yes	Radio	Direct contact	Strongly agree	No	Strongly agree	TRUE	Yes	No	Yes	Strongly agree	Yes	Yes	Yes	Yes	Cover Mouth with tissue paper	No	TRUE	FALSE	TRUE	No	TRUE	No	Yes	FALSE	Yes	Disagree	Neutral	Strongly Disagree	No	Yes	No	No	Don't Know
Male	Christianity	0 - 5	30 - 39	South south	Single	Tertiary	Veterinary Public Health Officer	Yes	Social media, Radio, Television, Work place	Droplets by people	Strongly agree	Yes	Strongly agree	TRUE	Yes	No	No	Strongly agree	Yes	Yes	Yes	Yes	cover mouth with bent elbow	No	FALSE	FALSE	FALSE	Yes	FALSE	No	Yes	FALSE	Yes	Disagree	Strongly agree	Disagree	Yes	Yes	Yes	Yes	No
Male	Christianity	11 - 15	40 - 49	North central	Married	Tertiary	Medical Doctor	Yes	Social media, Radio, Television, News papers, Friends, Work place	Indirect contact (e.g. via door handle, surfaces)	Strongly agree	Yes	Strongly agree	TRUE	No	No	Yes	Strongly agree	Yes	Yes	Yes	Yes	Cover Mouth with tissue paper	Yes	FALSE	FALSE	FALSE	Yes	FALSE	No	Yes	FALSE	Yes	Agree	Disagree	Agree	No	Yes	Yes	Yes	No
Female	Islam	11 - 15	40 - 49	North central	Married	Tertiary	Medical Doctor	Yes	Social media	Indirect contact (e.g. via door handle, surfaces)	Strongly agree	Yes	Strongly agree	FALSE	Yes	No	Yes	Strongly agree	Yes	Yes	Yes	Yes	cover mouth with bent elbow	Yes	FALSE	FALSE	TRUE	Yes	FALSE	No	No	FALSE	No	Disagree	Neutral	Disagree	No	Yes	Yes	Yes	No
Male	Christianity	16 - 20	40 - 49	South west	Married	Tertiary	Medical Laboratory Scientist	Yes	Social media, Radio, Television, News papers, Work place	Droplets by people	Agree	Yes	Agree	TRUE	Yes	No	Yes	Agree	Yes	No	No	Yes	cover mouth with bent elbow	No	FALSE	FALSE	FALSE	Yes	FALSE	No	Yes	FALSE	No	Agree	Disagree	Disagree	No	Yes	Yes	Yes	No
Male	Christianity	0 - 5	30 - 39	North central	Married	Tertiary	Veterinary doctor	Yes	Television	Air borne	Strongly agree	Yes	Agree	FALSE	Yes	Yes	Yes	Strongly agree	Yes	Yes	Yes	Yes	cover mouth with bent elbow	No	TRUE	FALSE	FALSE	Yes	FALSE	No	Yes	TRUE	Yes	Agree	Strongly agree	Strongly Disagree	No	Yes	Yes	Yes	No
Male	Christianity	0 - 5	30 - 39	North central	Single	Tertiary	Veterinary doctor	Yes	Social media, Radio, Television, Friends	Droplets by people	Strongly agree	Yes	Agree	TRUE	Yes	No	Yes	Agree	Yes	Yes	Yes	Yes	cover mouth with bent elbow	No	FALSE	FALSE	FALSE	Yes	FALSE	No	Yes	FALSE	Yes	Neutral	Strongly agree	Strongly Disagree	No	No	Yes	Yes	No
Male	Islam	6 - 10	30 - 39	North central	Single	Tertiary	Medical Doctor	Yes	Social media, Radio, Television, Work place	Droplets by people	Agree	Yes	Strongly agree	TRUE	Yes	No	Yes	Agree	Yes	Yes	No	No	cover mouth with bent elbow	No	TRUE	FALSE	FALSE	Yes	FALSE	No	Yes	FALSE	No	Neutral	Agree	Agree	No	Yes	Yes	Yes	No
Male	Christianity	16 - 20	40 - 49	North central	Married	Tertiary	Health Policy as State Legislator, Chairman House Committee on Health	Yes	Social media, Radio, Television, News papers, Friends, Work place	Droplets by people	Strongly agree	Yes	Strongly agree	TRUE	Yes	No	Yes	Strongly agree	Yes	Yes	Yes	Yes	cover mouth with bent elbow	No	FALSE	FALSE	FALSE	Yes	FALSE	No	Yes	FALSE	Yes	Disagree	Strongly agree	Agree	Yes	Yes	Yes	Yes	No
Female	Christianity	6 - 10	40 - 49	North central	Married	Tertiary	Public Health Specialist and Epidemiologist	Yes	Social media, Radio, Television, News papers, Friends, Work place	Droplets by people	Strongly agree	Yes	Strongly agree	TRUE	Yes	No	Yes	Strongly agree	Yes	Yes	Yes	Yes	cover mouth with bent elbow	No	FALSE	FALSE	FALSE	Yes	FALSE	No	Yes	FALSE	Yes	Strongly agree	Strongly agree	Strongly Disagree	No	Yes	Yes	Yes	Yes
Female	Christianity	6 - 10	30 - 39	South east	Widowed	Tertiary	Medical Laboratory Scientist	Yes	Work place	Droplets by people	Agree	Yes	Strongly agree	TRUE	Yes	Yes	Yes	Strongly agree	Yes	Yes	Yes	Yes	Cover Mouth with tissue paper	Yes	FALSE	FALSE	FALSE	Yes	TRUE	No	Yes	TRUE	Yes	Strongly agree	Neutral	Disagree	Yes	Yes	No	No	Don't Know
Female	Christianity	6 - 10	30 - 39	South east	Widowed	Tertiary	Medical Laboratory Scientist	Yes	Work place	Droplets by people	Agree	Yes	Strongly agree	TRUE	Yes	Yes	Yes	Strongly agree	Yes	Yes	Yes	Yes	Cover Mouth with tissue paper	Yes	FALSE	FALSE	FALSE	Yes	TRUE	No	Yes	TRUE	Yes	Strongly agree	Neutral	Disagree	Yes	Yes	No	No	Don't Know
Male	Christianity	21 - 25	40 - 49	North central	Married	Tertiary	Medical Laboratory Scientist	Yes	Social media, Radio, Television, News papers, Friends, Work place	Indirect contact (e.g. via door handle, surfaces)	Strongly disagree	Yes	Strongly disagree	TRUE	Yes	No	Yes	Strongly disagree	Yes	Yes	Yes	Yes	cover mouth with bent elbow	No	FALSE	FALSE	FALSE	Yes	FALSE	No	Yes	FALSE	Yes	Neutral	Strongly agree	Strongly Disagree	No	Yes	No	No	Don't Know
Male	Islam	31 +	50 - 59	North east	Married	Tertiary	Community health officer	Yes	Television	Droplets by people	Agree	Yes	Strongly agree	TRUE	Yes	No	Yes	Strongly agree	Yes	Yes	Yes	Yes	cover mouth with bent elbow	Yes	FALSE	FALSE	TRUE	Yes	FALSE	No	Yes	FALSE	Yes	Strongly agree	Strongly agree	Strongly Agree	No	Yes	No	Yes	No
Male	Islam	26 - 30	50 - 59	North east	Single	Tertiary	Community health officer	Yes	Work place	Direct contact	Strongly agree	No	Strongly agree	TRUE	Yes	No	No	Strongly agree	Yes	Yes	Yes	Yes	cover mouth with bent elbow	Yes	TRUE	TRUE	FALSE	Yes	FALSE	No	Yes	TRUE	Yes	Strongly agree	Disagree	Agree	Yes	No	Yes	Yes	No
Male	Islam	16 - 20	40 - 49	North east	Married	Tertiary	Nurse	Yes	Social media, Radio, Television, News papers, Friends, Work place	Direct contact	Strongly agree	No	Strongly agree	TRUE	Yes	No	Yes	Strongly agree	Yes	Yes	Yes	Yes	cover mouth with bent elbow	Yes	FALSE	FALSE	TRUE	Yes	TRUE	No	Yes	TRUE	Yes	Agree	Agree	Strongly Agree	No	Yes	Yes	Yes	No
Male	Christianity	11 - 15	40 - 49	North central	Married	Tertiary	Medical Laboratory Scientist	Yes	Social media, Radio, Television, News papers, Friends, Work place	Direct contact	Strongly agree	No	Strongly agree	TRUE	Yes	No	Yes	Strongly agree	Yes	Yes	Yes	Yes	Cover mouth with pan of the hand	Yes	FALSE	FALSE	FALSE	Yes	FALSE	No	Yes	TRUE	No	Strongly agree	Disagree	Strongly Agree	Yes	Yes	Yes	Yes	Yes
Male	Christianity	11 - 15	40 - 49	North central	Married	Tertiary	Medical Laboratory Scientist	Yes	Social media, Radio, Television, News papers, Friends, Work place	Direct contact	Strongly agree	No	Strongly agree	TRUE	Yes	No	Yes	Strongly agree	Yes	Yes	Yes	Yes	Cover mouth with pan of the hand	Yes	FALSE	FALSE	FALSE	Yes	FALSE	No	Yes	TRUE	No	Strongly agree	Disagree	Strongly Agree	Yes	Yes	Yes	Yes	Yes
Male	Christianity	11 - 15	30 - 39	North central	Married	Tertiary	Veterinary doctor	Yes	Television	Direct contact	Strongly agree	Yes	Agree	TRUE	No	No	Yes	Agree	Yes	Yes	Yes	Yes	cover mouth with bent elbow	No	FALSE	FALSE	FALSE	Yes	FALSE	No	Yes	FALSE	Yes	Agree	Strongly agree	Disagree	No	Yes	Yes	Yes	Don't Know
Male	Christianity	0 - 5	30 - 39	North east	Single	Tertiary	Communication for Development	Yes	Work place	Droplets by people	Strongly agree	Yes	Strongly agree	TRUE	Yes	No	Yes	Strongly agree	Yes	Yes	Yes	Yes	cover mouth with bent elbow	No	FALSE	FALSE	TRUE	No	TRUE	No	Yes	FALSE	Yes	Strongly disagree	Strongly agree	Strongly Disagree	No	Yes	Yes	Yes	No
Male	Christianity	11 - 15	30 - 39	North central	Married	Tertiary	None	Yes	Social media, Television, Work place	Droplets by people	Neutral	Yes	Agree	TRUE	Yes	Yes	No	Agree	Yes	Yes	Yes	No	Cover mouth with pan of the hand	No	FALSE	FALSE	FALSE	No	TRUE	Yes	Yes	FALSE	Yes	Neutral	Agree	Disagree	No	Yes	Yes	Yes	Don't Know
Female	Christianity	0 - 5	30 - 39	South south	Single	Tertiary	Medical Doctor	Yes	Social media, Television, News papers, Work place	Droplets by people	Agree	Yes	Agree	TRUE	Yes	No	Yes	Strongly disagree	Yes	Yes	Yes	No	cover mouth with bent elbow	No	FALSE	FALSE	FALSE	Yes	TRUE	No	Yes	FALSE	Yes	Neutral	Disagree	Neutral	No	Yes	Yes	Yes	No
Male	Christianity	6 - 10	30 - 39	North east	Married	Tertiary	Veterinary Public Health Officer	Yes	Social media, Television, News papers	Direct contact	Strongly agree	Yes	Strongly agree	TRUE	Yes	No	Yes	Strongly agree	Yes	Yes	Yes	Yes	cover mouth with bent elbow	Yes	FALSE	FALSE	FALSE	Yes	FALSE	No	Yes	FALSE	Yes	Agree	Strongly agree	Disagree	No	Yes	Yes	Yes	No
Male	Christianity	6 - 10	30 - 39	North east	Married	Tertiary	Veterinary doctor	Yes	Social media, Television, News papers, Friends	Droplets by people	Strongly agree	Yes	Strongly agree	TRUE	Yes	No	Yes	Strongly agree	Yes	Yes	Yes	Yes	cover mouth with bent elbow	No	FALSE	FALSE	FALSE	Yes	FALSE	No	Yes	TRUE	Yes	Disagree	Strongly agree	Strongly Disagree	No	Yes	Yes	Yes	No
Female	Islam	6 - 10	40 - 49	North east	Divorced	Tertiary	Veterinary doctor	Yes	Social media, Radio, Television, News papers, Friends, Work place	Direct contact	Strongly disagree	No	Strongly disagree	TRUE	Yes	Yes	Yes	Strongly disagree	Yes	Yes	Yes	Yes	cover mouth with bent elbow	No	FALSE	TRUE	TRUE	No	FALSE	No	Yes	FALSE	Yes	Strongly disagree	Strongly disagree	Neutral	Yes	No	Yes	Yes	Yes
Female	Christianity	6 - 10	30 - 39	North west	Single	Tertiary	Veterinary doctor	Yes	Social media, Television	Direct contact	Strongly agree	Yes	Neutral	TRUE	Yes	No	No	Strongly agree	Yes	Yes	Yes	Yes	cover mouth with bent elbow	Yes	FALSE	FALSE	FALSE	Yes	FALSE	No	Yes	FALSE	Yes	Neutral	Strongly agree	Strongly Disagree	No	Yes	Yes	Yes	Don't Know
Male	Christianity	6 - 10	30 - 39	North central	Married	Tertiary	Veterinary Public Health Officer	Yes	Television	Droplets by people	Strongly agree	Yes	Strongly agree	TRUE	Yes	No	Yes	Agree	Yes	Yes	Yes	Yes	cover mouth with bent elbow	No	FALSE	FALSE	FALSE	Yes	FALSE	No	Yes	FALSE	Yes	Agree	Strongly agree	Neutral	No	Yes	No	No	Don't Know
Male	Islam	0 - 5	30 - 39	North central	Married	Tertiary	Monitoring and Evaluation	Yes	Social media, Radio, Television, News papers, Friends, Work place	Droplets by people	Strongly agree	Yes	Strongly agree	TRUE	Yes	No	Yes	Agree	Yes	Yes	Yes	Yes	cover mouth with bent elbow	No	FALSE	TRUE	FALSE	Yes	FALSE	No	Yes	FALSE	Yes	Neutral	Agree	Neutral	No	No	Yes	Yes	Yes
Male	Christianity	0 - 5	30 - 39	South east	Married	Tertiary	Veterinary doctor	Yes	Social media, Radio, Television, News papers	Droplets by people	Strongly agree	Yes	Strongly agree	TRUE	Yes	No	Yes	Strongly agree	Yes	Yes	Yes	Yes	cover mouth with bent elbow	Yes	FALSE	FALSE	FALSE	Yes	FALSE	No	Yes	FALSE	Yes	Strongly agree	Strongly agree	Neutral	Yes	Yes	Yes	Yes	No
Male	Christianity	0 - 5	20 - 29	South east	Single	Tertiary	Optometric Doctor	Yes	Television	Droplets by people	Strongly agree	Yes	Strongly agree	TRUE	Yes	No	Yes	Agree	Yes	Yes	Yes	Yes	cover mouth with bent elbow	Yes	FALSE	FALSE	FALSE	Yes	FALSE	No	Yes	TRUE	Yes	Agree	Neutral	Agree	No	Yes	No	No	Don't Know
Male	Christianity	21 - 25	40 - 49	South south	Married	Tertiary	Paramedic	Yes	Social media	Direct contact	Agree	Yes	Strongly agree	TRUE	No	No	Yes	Agree	Yes	Yes	Yes	Yes	cover mouth with bent elbow	Yes	FALSE	FALSE	FALSE	Yes	FALSE	No	Yes	TRUE	Yes	Agree	Agree	Neutral	Yes	Yes	Yes	Yes	Don't Know
Male	Christianity	11 - 15	30 - 39	North west	Married	Tertiary	Veterinary doctor	Yes	Social media, Radio, Television, News papers, Friends, Work place	Droplets by people	Strongly agree	No	Strongly agree	TRUE	Yes	No	Yes	Strongly agree	Yes	Yes	Yes	Yes	cover mouth with bent elbow	Yes	FALSE	FALSE	FALSE	Yes	FALSE	No	Yes	FALSE	Yes	Strongly agree	Strongly agree	Disagree	No	Yes	Yes	Yes	Don't Know
Male	Christianity	6 - 10	30 - 39	North east	Single	Tertiary	Veterinary doctor	Yes	Work place	Droplets by people	Agree	Yes	Agree	TRUE	Yes	No	Yes	Strongly agree	Yes	Yes	Yes	Yes	Cover Mouth with tissue paper	Yes	FALSE	FALSE	FALSE	Yes	FALSE	No	No	TRUE	Yes	Neutral	Strongly agree	Neutral	No	No	Yes	Yes	No
Female	Christianity	16 - 20	40 - 49	North central	Married	Tertiary	Medical Doctor	Yes	Social media, Television, News papers, Work place	Droplets by people	Agree	Yes	Strongly agree	TRUE	Yes	No	Yes	Strongly agree	Yes	Yes	Yes	Yes	cover mouth with bent elbow	No	FALSE	FALSE	FALSE	Yes	TRUE	No	Yes	FALSE	Yes	Agree	Agree	Disagree	No	No	Yes	Yes	No
Male	Christianity	6 - 10	30 - 39	North east	Married	Tertiary	Veterinary doctor	Yes	Social media, Television, Friends, Work place	Droplets by people	Agree	Yes	Agree	TRUE	Yes	No	Yes	Strongly agree	Yes	Yes	Yes	Yes	Cover Mouth with tissue paper	Yes	FALSE	FALSE	FALSE	Yes	FALSE	No	Yes	FALSE	Yes	Agree	Strongly agree	Neutral	Yes	Yes	Yes	Yes	Don't Know
Female	Christianity	6 - 10	30 - 39	North central	Married	Tertiary	Veterinary doctor	Yes	Television	Droplets by people	Strongly agree	Yes	Strongly agree	TRUE	Yes	No	Yes	Strongly agree	Yes	Yes	Yes	Yes	cover mouth with bent elbow	Yes	FALSE	FALSE	FALSE	Yes	FALSE	No	Yes	FALSE	Yes	Strongly agree	Agree	Disagree	No	Yes	Yes	Yes	No
Male	Islam	0 - 5	40 - 49	North east	Married	Tertiary	Non of the anove..	Yes	Social media	Direct contact	Agree	Yes	Strongly agree	TRUE	Yes	Yes	Yes	Agree	Yes	Yes	Yes	Yes	cover mouth with bent elbow	No	TRUE	FALSE	TRUE	Yes	TRUE	Yes	Yes	TRUE	Yes	Agree	Agree	Agree	Yes	Yes	Yes	Yes	Yes
Male	Christianity	6 - 10	30 - 39	South west	Married	Tertiary	Veterinary Public Health Officer	Yes	Social media	Droplets by people	Strongly agree	Yes	Strongly agree	TRUE	Yes	No	Yes	Strongly agree	Yes	Yes	Yes	Yes	cover mouth with bent elbow	Yes	FALSE	FALSE	FALSE	Yes	FALSE	No	Yes	FALSE	Yes	Strongly agree	Strongly agree	Strongly Disagree	No	Yes	Yes	Yes	No
Male	Islam	6 - 10	30 - 39	North central	Married	Tertiary	Veterinary doctor	Yes	Social media, Radio, Television	Air borne	Strongly agree	Yes	Strongly agree	TRUE	Yes	Yes	Yes	Agree	Yes	Yes	Yes	Yes	Cover Mouth with tissue paper	Yes	FALSE	FALSE	FALSE	Yes	FALSE	No	Yes	FALSE	Yes	Disagree	Strongly disagree	Strongly Disagree	No	Yes	No	No	No
Male	Islam	6 - 10	30 - 39	North central	Married	Tertiary	Veterinary doctor	Yes	Social media, Radio, Television	Air borne	Strongly agree	Yes	Strongly agree	TRUE	Yes	Yes	Yes	Agree	Yes	Yes	Yes	Yes	Cover Mouth with tissue paper	Yes	FALSE	FALSE	FALSE	Yes	FALSE	No	Yes	FALSE	Yes	Disagree	Strongly disagree	Strongly Disagree	No	Yes	No	No	No
Male	Islam	6 - 10	30 - 39	North central	Married	Tertiary	Veterinary doctor	Yes	Social media, Radio, Television	Air borne	Strongly agree	Yes	Strongly agree	TRUE	Yes	Yes	Yes	Agree	Yes	Yes	Yes	Yes	Cover Mouth with tissue paper	Yes	FALSE	FALSE	FALSE	Yes	FALSE	No	Yes	FALSE	Yes	Disagree	Strongly disagree	Strongly Disagree	No	Yes	No	No	No
Male	Christianity	6 - 10	30 - 39	North central	Single	Tertiary	Veterinary Public Health Officer	Yes	Television	Direct contact	Strongly agree	Yes	Strongly agree	TRUE	Yes	No	Yes	Strongly agree	Yes	Yes	Yes	Yes	cover mouth with bent elbow	Yes	FALSE	FALSE	FALSE	Yes	TRUE	No	Yes	TRUE	Yes	Strongly agree	Strongly agree	Strongly Agree	No	Yes	Yes	Yes	No
Male	Christianity	0 - 5	30 - 39	North central	Single	Tertiary	Medical Sale Representative	Yes	Social media, Radio, Television, News papers, Friends, Work place	Indirect contact (e.g. via door handle, surfaces)	Strongly agree	No	Strongly agree	TRUE	Yes	No	Yes	Strongly agree	Yes	Yes	Yes	Yes	Cover Mouth with tissue paper	Yes	FALSE	FALSE	FALSE	Yes	TRUE	No	Yes	FALSE	Yes	Agree	Neutral	Strongly Disagree	No	Yes	Yes	Yes	Don't Know
Male	Christianity	6 - 10	30 - 39	North east	Married	Tertiary	Veterinary doctor	Yes	Social media, Radio, Television, News papers	Animals	Strongly agree	Yes	Strongly agree	TRUE	Yes	No	Yes	Agree	Yes	Yes	Yes	Yes	cover mouth with bent elbow	Yes	FALSE	FALSE	FALSE	Yes	FALSE	No	Yes	FALSE	Yes	Agree	Strongly agree	Disagree	No	Yes	Yes	Yes	No
Male	Christianity	16 - 20	40 - 49	North central	Married	Tertiary	Pharmacist	Yes	Social media, Radio, Television, News papers, Friends, Work place	Droplets by people	Agree	Yes	Agree	TRUE	Yes	No	Yes	Agree	Yes	Yes	Yes	Yes	cover mouth with bent elbow	No	FALSE	FALSE	FALSE	Yes	FALSE	No	Yes	FALSE	Yes	Agree	Neutral	Disagree	No	No	Yes	Yes	No
Female	Christianity	0 - 5	30 - 39	South south	Married	Tertiary	Nurse	Yes	Social media, Radio, Television, News papers, Friends, Work place	Indirect contact (e.g. via door handle, surfaces)	Strongly agree	Yes	Strongly agree	TRUE	Yes	No	Yes	Strongly agree	Yes	Yes	Yes	Yes	Cover Mouth with tissue paper	Yes	FALSE	FALSE	FALSE	Yes	TRUE	No	Yes	FALSE	Yes	Agree	Neutral	Strongly Disagree	No	Yes	No	No	No
Male	No Religion	6 - 10	40 - 49	South east	Married	Tertiary	Veterinary doctor	Yes	Social media, Radio, Television, News papers, Friends, Work place	Direct contact	Strongly agree	Yes	Strongly agree	TRUE	Yes	No	Yes	Strongly agree	Yes	Yes	Yes	Yes	cover mouth with bent elbow	Yes	FALSE	FALSE	FALSE	Yes	FALSE	No	Yes	FALSE	Yes	Neutral	Neutral	Strongly Disagree	No	No	Yes	Yes	No
Female	Christianity	6 - 10	30 - 39	South south	Married	Tertiary	Dentist	Yes	Social media, Radio, Work place	Droplets by people	Strongly agree	Yes	Strongly agree	TRUE	Yes	No	Yes	Agree	Yes	Yes	Yes	Yes	Cover Mouth with tissue paper	No	FALSE	FALSE	FALSE	Yes	FALSE	No	Yes	FALSE	Yes	Neutral	Disagree	Neutral	No	Yes	Yes	Yes	No
Male	Christianity	6 - 10	30 - 39	South west	Single	Tertiary	Veterinary doctor	Yes	Social media, Radio, Television, News papers, Friends, Work place	Droplets by people	Strongly agree	Yes	Strongly agree	TRUE	Yes	No	Yes	Strongly agree	Yes	Yes	Yes	Yes	cover mouth with bent elbow	No	FALSE	FALSE	FALSE	Yes	FALSE	No	Yes	FALSE	Yes	Agree	Strongly agree	Disagree	No	Yes	Yes	Yes	No
Male	Christianity	6 - 10	30 - 39	South south	Single	Tertiary	Dentist	Yes	Television	Droplets by people	Strongly agree	No	Strongly agree	TRUE	Yes	No	Yes	Strongly agree	Yes	Yes	Yes	Yes	cover mouth with bent elbow	No	FALSE	FALSE	FALSE	Yes	FALSE	No	Yes	FALSE	Yes	Neutral	Neutral	Disagree	No	Yes	No	Yes	No
Male	Christianity	6 - 10	40 - 49	North central	Married	Tertiary	Medical Doctor	Yes	Social media, Radio, Television, Work place	Droplets by people	Agree	Yes	Strongly agree	TRUE	Yes	No	Yes	Strongly agree	Yes	Yes	Yes	Yes	cover mouth with bent elbow	Yes	FALSE	FALSE	FALSE	Yes	TRUE	No	No	FALSE	No	Agree	Neutral	Neutral	No	Yes	Yes	Yes	Don't Know
Male	Christianity	0 - 5	20 - 29	South south	Single	Tertiary	Radiographer	Yes	Social media, Radio, Television, News papers, Friends, Work place	Droplets by people	Agree	No	Agree	TRUE	Yes	No	Yes	Agree	Yes	Yes	Yes	Yes	cover mouth with bent elbow	No	FALSE	TRUE	FALSE	Yes	FALSE	No	Yes	FALSE	Yes	Neutral	Neutral	Strongly Disagree	No	No	Yes	Yes	No
Male	Christianity	6 - 10	30 - 39	South south	Married	Tertiary	Medical Doctor	Yes	Work place	Droplets by people	Agree	Yes	Agree	TRUE	Yes	No	Yes	Strongly agree	Yes	Yes	Yes	Yes	cover mouth with bent elbow	No	FALSE	FALSE	FALSE	Yes	FALSE	No	Yes	FALSE	Yes	Agree	Neutral	Neutral	No	Yes	Yes	Yes	No
Female	Christianity	6 - 10	30 - 39	North east	Married	Tertiary	Veterinary doctor	Yes	Social media, Television, Friends	Direct contact	Strongly agree	Yes	Strongly disagree	TRUE	No	No	No	Strongly disagree	Yes	Yes	Yes	Yes	cover mouth with bent elbow	Yes	FALSE	FALSE	FALSE	Yes	FALSE	No	Yes	FALSE	Yes	Agree	Neutral	Strongly Agree	No	Yes	Yes	Yes	No
Male	Christianity	6 - 10	30 - 39	North east	Married	Tertiary	Veterinary Public Health Officer	Yes	Television	Direct contact	Strongly agree	Yes	Strongly agree	TRUE	Yes	Yes	Yes	Strongly agree	Yes	Yes	Yes	Yes	cover mouth with bent elbow	Yes	FALSE	FALSE	FALSE	Yes	FALSE	No	Yes	FALSE	Yes	Strongly disagree	Strongly agree	Disagree	No	No	Yes	Yes	No
Female	Christianity	11 - 15	40 - 49	South east	Married	Tertiary	Veterinary doctor	Yes	Social media	Direct contact	Strongly agree	Yes	Strongly agree	TRUE	Yes	No	Yes	Strongly agree	Yes	Yes	Yes	Yes	cover mouth with bent elbow	Yes	FALSE	FALSE	FALSE	Yes	FALSE	No	Yes	FALSE	Yes	Strongly disagree	Strongly agree	Agree	No	Yes	Yes	Yes	No
Male	Christianity	6 - 10	30 - 39	North east	Married	Tertiary	Community health officer	Yes	Social media, Radio, Television, News papers, Friends, Work place	Droplets by people	Strongly agree	Yes	Strongly agree	TRUE	Yes	No	Yes	Strongly agree	Yes	Yes	Yes	Yes	cover mouth with bent elbow	No	FALSE	FALSE	FALSE	Yes	FALSE	No	Yes	FALSE	Yes	Agree	Agree	Neutral	No	Yes	Yes	Yes	No
Male	Christianity	0 - 5	30 - 39	North central	Married	Tertiary	Veterinary doctor	Yes	Social media, Radio, Television	Direct contact	Strongly agree	Yes	Strongly agree	TRUE	Yes	No	Yes	Strongly agree	Yes	Yes	Yes	Yes	cover mouth with bent elbow	No	FALSE	FALSE	FALSE	Yes	TRUE	No	Yes	TRUE	Yes	Agree	Strongly agree	Agree	No	Yes	Yes	Yes	No
Female	Islam	16 - 20	30 - 39	North east	Married	Tertiary	Community health officer	Yes	Social media	Direct contact	Strongly agree	Yes	Strongly agree	TRUE	Yes	Yes	Yes	Strongly agree	Yes	Yes	Yes	Yes	cover mouth with bent elbow	Yes	FALSE	FALSE	FALSE	Yes	FALSE	No	Yes	TRUE	Yes	Strongly disagree	Strongly agree	Disagree	No	Yes	Yes	Yes	No
Male	Christianity	31 +	50 - 59	North central	Married	Tertiary	Veterinary doctor	Yes	Television	Air borne	Agree	Yes	Agree	TRUE	Yes	No	Yes	Agree	Yes	Yes	Yes	No	Open mouth	No	FALSE	FALSE	FALSE	Yes	FALSE	No	Yes	FALSE	Yes	Disagree	Agree	Agree	No	No	Yes	Yes	No
Male	Christianity	11 - 15	30 - 39	North east	Married	Tertiary	Pharmacist	Yes	Social media, Radio, Television, News papers, Friends, Work place	Droplets by people	Strongly agree	Yes	Strongly agree	TRUE	Yes	Yes	Yes	Strongly agree	Yes	Yes	Yes	Yes	cover mouth with bent elbow	Yes	FALSE	TRUE	FALSE	Yes	TRUE	No	Yes	FALSE	Yes	Strongly agree	Agree	Strongly Disagree	No	Yes	Yes	No	No
Male	Christianity	11 - 15	30 - 39	North east	Married	Tertiary	Pharmacist	Yes	Social media, Radio, Television, News papers, Friends, Work place	Droplets by people	Strongly agree	Yes	Strongly agree	TRUE	Yes	Yes	Yes	Strongly agree	Yes	Yes	Yes	Yes	cover mouth with bent elbow	Yes	FALSE	TRUE	FALSE	Yes	TRUE	No	Yes	FALSE	Yes	Strongly agree	Agree	Strongly Disagree	No	Yes	Yes	No	No
Male	Christianity	11 - 15	30 - 39	North east	Married	Tertiary	Pharmacist	Yes	Social media, Radio, Television, News papers, Friends, Work place	Droplets by people	Strongly agree	Yes	Strongly agree	TRUE	Yes	Yes	Yes	Strongly agree	Yes	Yes	Yes	Yes	cover mouth with bent elbow	Yes	FALSE	TRUE	FALSE	Yes	TRUE	No	Yes	FALSE	Yes	Strongly agree	Agree	Strongly Disagree	No	Yes	Yes	No	No
Male	Islam	26 - 30	50 - 59	North east	Married	Tertiary	Veterinary doctor	Yes	Television	Direct contact	Agree	Yes	Agree	TRUE	Yes	No	Yes	Agree	Yes	Yes	Yes	Yes	cover mouth with bent elbow	No	FALSE	FALSE	FALSE	Yes	FALSE	No	No	TRUE	Yes	Agree	Agree	Disagree	No	No	Yes	Yes	No
Female	Islam	0 - 5	20 - 29	North east	Single	Tertiary	Medical Laboratory Scientist	Yes	Work place	Droplets by people	Strongly agree	No	Strongly agree	TRUE	Yes	Yes	Yes	Strongly agree	Yes	Yes	Yes	Yes	Cover Mouth with tissue paper	Yes	FALSE	FALSE	TRUE	Yes	FALSE	No	Yes	FALSE	No	Neutral	Neutral	Strongly Disagree	Yes	Yes	Yes	Yes	Don't Know
Male	Islam	21 - 25	40 - 49	North east	Married	Tertiary	Veterinary doctor	Yes	Social media, Radio, Television, News papers, Friends, Work place	Indirect contact (e.g. via door handle, surfaces)	Strongly disagree	Yes	Strongly disagree	TRUE	Yes	No	Yes	Agree	Yes	Yes	Yes	Yes	cover mouth with bent elbow	No	FALSE	FALSE	TRUE	Yes	TRUE	No	Yes	TRUE	Yes	Strongly agree	Strongly agree	Strongly Agree	No	Yes	Yes	Yes	No
Female	Christianity	11 - 15	30 - 39	North east	Married	Tertiary	Veterinary doctor	Yes	Television	Indirect contact (e.g. via door handle, surfaces)	Strongly agree	Yes	Agree	TRUE	Yes	No	No	Agree	Yes	Yes	Yes	Yes	Cover Mouth with tissue paper	No	TRUE	FALSE	FALSE	Yes	FALSE	No	Yes	FALSE	Yes	Agree	Disagree	Neutral	Yes	Yes	No	No	Don't Know
Female	Christianity	6 - 10	30 - 39	South east	Married	Tertiary	Medical Doctor	Yes	Social media, Radio, Television, Friends, Work place	Droplets by people	Strongly agree	Yes	Strongly agree	FALSE	Yes	No	No	Strongly agree	Yes	Yes	Yes	No	cover mouth with bent elbow	Yes	FALSE	FALSE	FALSE	Yes	FALSE	No	Yes	FALSE	Yes	Neutral	Neutral	Disagree	Yes	Yes	Yes	Yes	No
Male	Christianity	6 - 10	30 - 39	North central	Single	Tertiary	Veterinary doctor	Yes	Social media, Radio, Television, News papers, Friends, Work place	Droplets by people	Strongly agree	Yes	Strongly agree	TRUE	Yes	No	Yes	Strongly agree	Yes	Yes	Yes	Yes	cover mouth with bent elbow	Yes	FALSE	FALSE	FALSE	Yes	FALSE	No	Yes	FALSE	Yes	Agree	Strongly agree	Strongly Disagree	No	Yes	Yes	Yes	No
Male	Islam	6 - 10	30 - 39	North central	Married	Tertiary	Veterinary Public Health Officer	Yes	Social media, Television, Work place	Direct contact	Strongly agree	Yes	Strongly agree	TRUE	Yes	No	Yes	Strongly agree	Yes	Yes	Yes	Yes	Cover Mouth with tissue paper	Yes	FALSE	FALSE	TRUE	Yes	FALSE	No	Yes	TRUE	Yes	Agree	Strongly agree	Neutral	Yes	Yes	Yes	Yes	No
Male	Islam	26 - 30	50 - 59	North central	Married	Tertiary	Veterinary doctor	Yes	Television, News papers	Droplets by people	Agree	Yes	Agree	TRUE	Yes	No	Yes	Agree	Yes	Yes	Yes	Yes	cover mouth with bent elbow	Yes	FALSE	FALSE	FALSE	Yes	FALSE	No	Yes	FALSE	Yes	Disagree	Strongly agree	Neutral	No	Yes	Yes	Yes	No
Female	Christianity	6 - 10	30 - 39	South east	Married	Tertiary	Veterinary doctor	Yes	Social media, Radio, Television	Droplets by people	Strongly agree	Yes	Strongly agree	TRUE	Yes	Yes	Yes	Strongly agree	Yes	Yes	Yes	Yes	cover mouth with bent elbow	Yes	FALSE	FALSE	FALSE	Yes	FALSE	No	Yes	FALSE	Yes	Agree	Strongly agree	Strongly Agree	No	Yes	Yes	Yes	No
Female	Islam	6 - 10	40 - 49	North west	Married	Tertiary	Veterinary doctor	Yes	Social media	Droplets by people	Agree	Yes	Strongly agree	TRUE	Yes	No	Yes	Agree	Yes	Yes	Yes	Yes	Cover Mouth with tissue paper	Yes	FALSE	FALSE	FALSE	Yes	FALSE	No	Yes	FALSE	Yes	Strongly disagree	Strongly agree	Neutral	No	Yes	No	No	No
Male	Christianity	31 +	30 - 39	South east	Single	Tertiary	Veterinary doctor	Yes	Social media	Direct contact	Agree	Yes	Strongly agree	TRUE	Yes	No	Yes	Agree	Yes	Yes	Yes	Yes	cover mouth with bent elbow	Yes	TRUE	TRUE	FALSE	Yes	FALSE	No	Yes	FALSE	Yes	Disagree	Strongly agree	Strongly Disagree	No	Yes	Yes	Yes	Don't Know
Female	Christianity	0 - 5	30 - 39	South east	Married	Tertiary	Medical Doctor	Yes	Social media, Radio, Television, News papers, Friends, Work place	Indirect contact (e.g. via door handle, surfaces)	Strongly agree	Yes	Strongly agree	TRUE		No	Yes	Strongly agree	Yes	Yes	Yes	No	cover mouth with bent elbow	Yes	FALSE	FALSE	FALSE	Yes	FALSE	No	Yes	FALSE	Yes	Neutral	Agree	Strongly Disagree	No	Yes	Yes	Yes	No
Male	Christianity	0 - 5	20 - 29	South south	Single	Tertiary	Veterinary doctor	Yes	Social media	Droplets by people	Agree	No	Strongly agree	TRUE	Yes	No	Yes	Strongly agree	Yes	Yes	Yes	Yes	cover mouth with bent elbow	Yes	FALSE	FALSE	FALSE	Yes	FALSE	No	Yes	FALSE	Yes	Agree	Agree	Neutral	No	Yes	Yes	Yes	Yes
Male	Christianity	11 - 15	30 - 39	North central	Married	Tertiary	Medical Doctor	Yes	Social media, Radio, Television, News papers, Friends, Work place	Direct contact	Strongly disagree	Yes	Strongly agree	TRUE	Yes	No	Yes	Strongly disagree	Yes	Yes	Yes	Yes	Cover Mouth with tissue paper	No	FALSE	FALSE	FALSE	Yes	FALSE	No	Yes	FALSE	Yes	Neutral	Neutral	Neutral	No	No	Yes	Yes	No
Female	Islam	0 - 5	20 - 29	North central	Married	Tertiary	Medical Doctor	Yes	Social media, Radio, Television, Work place	Droplets by people	Strongly agree	Yes	Agree	TRUE	Yes	No	No	Agree	Yes	Yes	Yes	No	cover mouth with bent elbow	No	FALSE	FALSE	FALSE	Yes	FALSE	No	Yes	FALSE	Yes	Agree	Disagree	Neutral	No	Yes	Yes	Yes	Don't Know
Female	Christianity	0 - 5	30 - 39	South west	Married	Tertiary	Nurse	Yes	Social media, Television, Friends, Work place	Air borne	Agree	No	Strongly agree	TRUE	Yes	No	Yes	Strongly agree	Yes	No	No	Yes	cover mouth with bent elbow	No	FALSE	TRUE	TRUE	No	TRUE	No	Yes	FALSE	Yes	Agree	Strongly agree	Disagree	No	Yes	Yes	Yes	No
Male	Islam	6 - 10	30 - 39	North west	Single	Tertiary	Veterinary doctor	Yes	Television	Droplets by people	Strongly agree	Yes	Strongly agree	TRUE	Yes	Yes	Yes	Strongly agree	Yes	Yes	Yes	Yes	cover mouth with bent elbow	Yes	FALSE	FALSE	TRUE	Yes	FALSE	No	Yes	TRUE	Yes	Agree	Strongly agree	Strongly Agree	No	Yes	Yes	Yes	No
Male	Islam	6 - 10	30 - 39	North west	Married	Tertiary	Veterinary doctor	Yes	Social media, Radio, Television, News papers, Work place	Droplets by people	Strongly disagree	Yes	Strongly disagree	TRUE	Yes	No	Yes	Strongly disagree	Yes	Yes	Yes	Yes	cover mouth with bent elbow	No	FALSE	FALSE	FALSE	Yes	FALSE	No	Yes	FALSE	Yes	Strongly agree	Strongly agree	Agree	No	Yes	Yes	Yes	No
Male	Christianity	0 - 5	30 - 39	North central	Single	Tertiary	Medical Doctor	Yes	Social media, Television, Work place	Indirect contact (e.g. via door handle, surfaces)	Agree	Yes	Strongly agree	TRUE	Yes	No	Yes	Agree	Yes	Yes	Yes	Yes	cover mouth with bent elbow	No	FALSE	FALSE	FALSE	Yes	FALSE	No	Yes	FALSE	Yes	Agree	Neutral	Neutral	No	Yes	No	Yes	No
Male	Christianity	6 - 10	30 - 39	North central	Single	Tertiary	Medical Doctor	Yes	Social media, Radio, Television, News papers, Friends, Work place	Droplets by people	Agree	No	Strongly agree	TRUE	Yes	No	Yes	Strongly agree	Yes	Yes	Yes	Yes	cover mouth with bent elbow	Yes	FALSE	FALSE	FALSE	Yes	FALSE	No	No	FALSE	Yes	Strongly agree	Strongly disagree	Strongly Disagree	No	Yes	Yes	Yes	No
Male	Christianity	6 - 10	30 - 39	North east	Married	Tertiary	Veterinary doctor	Yes	Television	Droplets by people	Strongly agree	Yes	Strongly agree	TRUE	Yes	No	Yes	Strongly agree	Yes	Yes	Yes	Yes	Cover Mouth with tissue paper	Yes	FALSE	FALSE	FALSE	Yes	FALSE	No	Yes	FALSE	Yes	Strongly agree	Strongly agree	Disagree	No	Yes	Yes	Yes	No
Male	Christianity	11 - 15	30 - 39	North east	Married	Tertiary	Medical Doctor	Yes	Social media, Radio, Television, News papers, Friends, Work place	Direct contact	Strongly agree	Yes	Strongly agree	TRUE	Yes	No	Yes	Strongly agree	Yes	Yes	Yes	Yes	cover mouth with bent elbow	Yes	FALSE	FALSE	FALSE	Yes	TRUE	No	Yes	TRUE	Yes	Strongly disagree	Agree	Strongly Disagree	No	Yes	Yes	Yes	Yes
Male	Christianity	11 - 15	30 - 39	North central	Married	Tertiary	Physiotherapist	Yes	Television	Direct contact	Agree	No	Agree	TRUE	Yes	No	Yes	Agree	Yes	Yes	Yes	Yes	cover mouth with bent elbow	Yes	FALSE	FALSE	TRUE	Yes	TRUE	No	Yes	FALSE	Yes	Agree	Agree	Disagree	No	No	Yes	Yes	No
Male	Christianity	11 - 15	30 - 39	North central	Married	Tertiary	Physiotherapist	Yes	Television	Direct contact	Agree	No	Agree	TRUE	Yes	No	Yes	Agree	Yes	Yes	Yes	Yes	cover mouth with bent elbow	Yes	FALSE	FALSE	TRUE	Yes	TRUE	No	Yes	FALSE	Yes	Agree	Agree	Disagree	No	No	Yes	Yes	No
Male	Islam	11 - 15	30 - 39	North west	Married	Tertiary	Medical Doctor	Yes	Social media	Droplets by people	Strongly agree	Yes	Strongly agree	TRUE	Yes	No	Yes	Strongly agree	Yes	Yes	Yes	Yes	Cover Mouth with tissue paper	No	FALSE	FALSE	FALSE	Yes	FALSE	No	Yes	FALSE	Yes	Agree	Agree	Agree	No	No	No	No	No
Male	Islam	11 - 15	50 - 59	North central	Married	Tertiary	Veterinary doctor	Yes	Social media, Radio, Television, News papers, Friends, Work place	Direct contact	Agree	Yes	Agree	TRUE	Yes	Yes	Yes	Agree	Yes	Yes	Yes	Yes	cover mouth with bent elbow	No	FALSE	FALSE	FALSE	Yes	FALSE	No	Yes	FALSE	Yes	Agree	Strongly agree	Agree	No	Yes	Yes	Yes	No
Male	Christianity	6 - 10	30 - 39	South south	Single	Tertiary	Medical Doctor	Yes	Television	Droplets by people	Strongly agree	No	Strongly agree	TRUE	Yes	No	No	Strongly agree	Yes	No	No	Yes	cover mouth with bent elbow	Yes	FALSE	FALSE	FALSE	Yes	FALSE	No	Yes	FALSE	Yes	Disagree	Neutral	Strongly Disagree	No	Yes	Yes	Yes	No
Male	Christianity	6 - 10	30 - 39	North central	Single	Tertiary	Veterinary doctor	Yes	Social media	Droplets by people	Agree	Yes	Strongly agree	TRUE	Yes	No	Yes	Agree	Yes	Yes	Yes	Yes	cover mouth with bent elbow	No	FALSE	FALSE	FALSE	Yes	TRUE	No	Yes	FALSE	Yes	Neutral	Strongly disagree	Disagree	No	Yes	Yes	Yes	No
Male	Christianity	11 - 15	40 - 49	North east	Married	Tertiary	Veterinary Public Health Officer	Yes	Television	Droplets by people	Strongly agree	No	Strongly agree	TRUE	Yes	No	No	Agree	Yes	Yes	No	Yes	Cover Mouth with tissue paper	No	FALSE	FALSE	TRUE	Yes	FALSE	No	Yes	FALSE	Yes	Strongly agree	Agree	Disagree	No	No	Yes	Yes	No
Female	Christianity	6 - 10	30 - 39	North east	Married	Tertiary	Veterinary doctor	Yes	Television	Droplets by people	Agree	Yes	Strongly agree	TRUE	Yes	No	Yes	Strongly agree	Yes	Yes	Yes	Yes	Cover mouth with pan of the hand	No	FALSE	FALSE	FALSE	Yes	FALSE	Yes	Yes	FALSE	Yes	Strongly agree	Strongly agree	Strongly Disagree	No	No	No	No	Don't Know
Male	Christianity	11 - 15	40 - 49	South west	Married	Tertiary	Veterinary doctor	Yes	Social media, Radio, Television, Friends	Droplets by people	Strongly agree	Yes	Strongly agree	TRUE	Yes	No	Yes	Agree	Yes	Yes	Yes	Yes	cover mouth with bent elbow	No	FALSE	FALSE	FALSE	Yes	FALSE	No	Yes	FALSE	Yes	Neutral	Strongly agree	Agree	Yes	Yes	Yes	Yes	No
Male	Christianity	11 - 15	30 - 39	North east	Married	Tertiary	Veterinary doctor	Yes	Television	Droplets by people	Agree	Yes	Agree	TRUE	Yes	No	Yes	Strongly agree	Yes	Yes	Yes	Yes	cover mouth with bent elbow	Yes	FALSE	FALSE	FALSE	Yes	FALSE	No	Yes	FALSE	Yes	Strongly agree	Strongly agree	Strongly Disagree	No	Yes	No	No	No
Male	Christianity	6 - 10	30 - 39	North west	Married	Tertiary	Veterinary doctor	Yes	Social media, Television	Direct contact	Strongly agree	Yes	Strongly agree	TRUE	No	No	No	Strongly agree	Yes	Yes	Yes	Yes	cover mouth with bent elbow	No	FALSE	FALSE	FALSE	Yes	FALSE	No	Yes	FALSE	Yes	Neutral	Disagree	Neutral	No	Yes	Yes	Yes	Don't Know
Male	Christianity	6 - 10	30 - 39	South south	Married	Tertiary	Veterinary doctor	Yes	Social media, Radio, Television, Friends, Work place	Droplets by people	Strongly agree	Yes	Strongly disagree	TRUE	Yes	No	Yes	Strongly agree	Yes	Yes	Yes	Yes	Cover Mouth with tissue paper	Yes	FALSE	FALSE	FALSE	Yes	FALSE	No	Yes	FALSE	Yes	Strongly agree	Strongly disagree	Agree	No	Yes	Yes	Yes	No
Female	Christianity	0 - 5	20 - 29	North central	Single	Tertiary	Veterinary doctor	Yes	Television	Air borne	Strongly agree	Yes	Strongly agree	TRUE	No	No	Yes	Agree	Yes	Yes	Yes	Yes	cover mouth with bent elbow	Yes	FALSE	FALSE	FALSE	Yes	FALSE	No	Yes	FALSE	Yes	Agree	Agree	Agree	No	Yes	Yes	No	No
Male	Christianity	11 - 15	40 - 49	North east	Married	Tertiary	Veterinary doctor	Yes	Social media, Radio, Television, News papers	Droplets by people	Agree	Yes	Strongly agree	TRUE	Yes	No	Yes	Strongly agree	Yes	Yes	Yes	Yes	cover mouth with bent elbow	Yes	FALSE	FALSE	FALSE	Yes	TRUE	No	Yes	FALSE	Yes	Strongly agree	Strongly agree	Disagree	No	Yes	Yes	Yes	No
Female	Christianity	26 - 30	50 - 59	South south	Separated	Tertiary	Nurse	Yes	Social media, Radio, Television, News papers, Friends, Work place	Droplets by people	Strongly disagree	Yes	Strongly agree	TRUE	Yes	No	Yes	Strongly agree	Yes	Yes	Yes	Yes	Cover Mouth with tissue paper	Yes	FALSE	FALSE	FALSE	Yes	FALSE	No	Yes	FALSE	No	Neutral	Agree	Disagree	No	Yes	Yes	Yes	No
Male	Islam	21 - 25	40 - 49	North east	Married	Tertiary	Veterinary doctor	Yes	Social media	Direct contact	Agree	Yes	Strongly agree	TRUE	Yes	No	Yes	Strongly disagree	Yes	Yes	Yes	Yes	cover mouth with bent elbow	Yes	FALSE	FALSE	FALSE	Yes	FALSE	No	Yes	FALSE	Yes	Strongly agree	Strongly agree	Agree	No	Yes	Yes	Yes	No
Male	Christianity	31 +	50 - 59	North east	Married	Tertiary	Health information management	Yes	Social media, Television, Work place	Indirect contact (e.g. via door handle, surfaces)	Agree	Yes	Agree	TRUE	Yes	No	Yes	Neutral	Yes	Yes	Yes	Yes	cover mouth with bent elbow	Yes	FALSE	FALSE	TRUE	No	TRUE	Yes	Yes	FALSE	Yes	Disagree	Disagree	Strongly Disagree	Yes	Yes	No	No	Don't Know
Male	Christianity	31 +	50 - 59	North east	Married	Tertiary	Health information management	Yes	Social media, Television, Work place	Indirect contact (e.g. via door handle, surfaces)	Agree	Yes	Agree	TRUE	Yes	No	Yes	Neutral	Yes	Yes	Yes	Yes	cover mouth with bent elbow	Yes	FALSE	FALSE	TRUE	No	TRUE	Yes	Yes	FALSE	Yes	Disagree	Disagree	Strongly Disagree	Yes	Yes	No	No	Don't Know
Male	Christianity	11 - 15	30 - 39	North central	Married	Tertiary	Veterinary doctor	Yes	Social media, Radio, Television, Friends	Direct contact	Agree	Yes	Strongly agree	TRUE	Yes	No	Yes	Agree	Yes	Yes	Yes	Yes	cover mouth with bent elbow	No	FALSE	FALSE	FALSE	Yes	FALSE	No	Yes	FALSE	Yes	Agree	Strongly agree	Neutral	No	Yes	Yes	Yes	No
Male	Islam	6 - 10	30 - 39	North east	Married	Tertiary	Veterinary doctor	Yes	Radio	Direct contact	Agree	Yes	Agree	TRUE	Yes	No	Yes	Agree	Yes	Yes	Yes	Yes	Cover mouth with pan of the hand	No	FALSE	FALSE	FALSE	Yes	FALSE	No	Yes	TRUE	Yes	Disagree	Strongly agree	Strongly Agree	No	No	Yes	Yes	Don't Know
Male	Christianity	6 - 10	30 - 39	North central	Married	Tertiary	Veterinary doctor	Yes	Work place	Droplets by people	Agree	Yes	Agree	TRUE	Yes	No	Yes	Agree	Yes	Yes	Yes	Yes	Cover Mouth with tissue paper	Yes	FALSE	FALSE	FALSE	Yes	FALSE	No	Yes	FALSE	Yes	Agree	Agree	Neutral	Yes	Yes	Yes	Yes	No
Male	Christianity	6 - 10	40 - 49	North east	Married	Tertiary	Veterinary doctor	Yes	Social media, Television, News papers	Droplets by people	Agree	Yes	Strongly agree	TRUE	Yes	No	Yes	Strongly agree	Yes	Yes	Yes	Yes	Cover mouth with pan of the hand	No	TRUE	FALSE	FALSE	Yes	FALSE	No	Yes	FALSE	Yes	Strongly disagree	Strongly agree	Neutral	No	No	Yes	Yes	Don't Know
Male	Islam	0 - 5	20 - 29	North east	Single	Tertiary	Pharmacist	Yes	Social media, Radio, Television, News papers, Friends, Work place	Direct contact	Strongly disagree	Yes	Agree	TRUE	Yes	No	Yes	Strongly disagree	Yes	Yes	Yes	Yes	cover mouth with bent elbow	No	FALSE	FALSE	TRUE	Yes	FALSE	No	Yes	FALSE	Yes	Disagree	Agree	Strongly Agree	No	Yes	Yes	Yes	No
Male	Christianity	6 - 10	30 - 39	North central	Single	Tertiary	Veterinary doctor	Yes	Social media, Television, News papers, Work place	Droplets by people	Agree	Yes	Agree	TRUE	Yes	No	Yes	Agree	Yes	Yes	Yes	Yes	cover mouth with bent elbow	No	FALSE	FALSE	FALSE	Yes	FALSE	No	Yes	FALSE	Yes	Agree	Strongly agree	Strongly Disagree	No	No	Yes	Yes	No
Male	Christianity	11 - 15	40 - 49	North west	Single	Tertiary	Veterinary doctor	Yes	Radio	Direct contact	Strongly agree	Yes	Agree	TRUE	Yes	No	Yes	Strongly agree	Yes	Yes	Yes	Yes	cover mouth with bent elbow	Yes	FALSE	FALSE	FALSE	Yes	FALSE	No	Yes	FALSE	Yes	Agree	Strongly agree	Agree	No	Yes	Yes	Yes	No
Female	Christianity	0 - 5	20 - 29	North east	Single	Tertiary	Nurse	Yes	Social media	Droplets by people	Strongly agree	No	Strongly agree	TRUE	No	No	Yes	Agree	Yes	Yes	Yes	Yes	cover mouth with bent elbow	Yes	FALSE	FALSE	FALSE	Yes	FALSE	No	Yes	TRUE	Yes	Agree	Agree	Strongly Disagree	No	Yes	Yes	Yes	Don't Know
Male	Islam	31 +	50 - 59	North east	Married	Tertiary	Veterinary doctor	Yes	Social media	Direct contact	Agree	Yes	Agree	TRUE	Yes	Yes	Yes	Strongly agree	Yes	Yes	Yes	Yes	cover mouth with bent elbow	No	FALSE	TRUE	TRUE	No	TRUE	No	Yes	TRUE	Yes	Agree	Agree	Agree	No	Yes	Yes	Yes	No
Female	Christianity	6 - 10	40 - 49	South west	Married	Tertiary	Dentist	Yes	Social media, Work place	Droplets by people	Agree	Yes	Agree	TRUE	Yes	No	Yes	Strongly agree	Yes	Yes	Yes	Yes	cover mouth with bent elbow	Yes	FALSE	FALSE	FALSE	Yes	FALSE	No	Yes	TRUE	Yes	Strongly agree	Strongly agree	Strongly Disagree	No	Yes	No	Yes	No
Male	Islam	0 - 5	30 - 39	South west	Married	Tertiary	Medical Doctor	Yes	Social media, Radio, Television, Work place	Droplets by people	Strongly agree	Yes	Strongly agree	TRUE	Yes	No	Yes	Strongly agree	Yes	Yes	Yes	Yes	Cover Mouth with tissue paper	Yes	FALSE	FALSE	FALSE	Yes	FALSE	No	Yes	TRUE	Yes	Strongly disagree	Strongly agree	Strongly Disagree	No	Yes	No	Yes	No
Male	Islam	6 - 10	30 - 39	North east	Married	Tertiary	Veterinary Public Health Officer	Yes	Social media, Work place	Direct contact	Strongly agree	Yes	Strongly agree	TRUE	Yes	No	Yes	Agree	Yes	Yes	Yes	Yes	cover mouth with bent elbow	Yes	FALSE	FALSE	TRUE	Yes	FALSE	No	Yes	FALSE	Yes	Agree	Strongly agree	Disagree	No	No	Yes	Yes	Don't Know
Male	Christianity	0 - 5	30 - 39	North east	Married	Tertiary	NGO	Yes	Social media, Radio, Television, News papers, Friends, Work place	Droplets by people	Strongly disagree	No	Strongly disagree	TRUE	Yes	No	Yes	Strongly disagree	Yes	Yes	Yes	Yes	cover mouth with bent elbow	No	FALSE	FALSE	FALSE	Yes	FALSE	No	Yes	FALSE	Yes	Disagree	Disagree	Disagree	Yes	Yes	Yes	Yes	No
Female	No Religion	21 - 25	30 - 39	North east	Married	Tertiary	Nurse	Yes	Social media	Air borne	Neutral	No	Strongly agree	TRUE	Yes	Yes	No	Neutral	Yes	Yes	No	No	Cover mouth with pan of the hand	Yes	FALSE	FALSE	FALSE	No	FALSE	No	No	FALSE	No	Strongly disagree	Strongly disagree	Strongly Disagree	No	No	Yes	Yes	No
Male	Christianity	6 - 10	30 - 39	North east	Single	Tertiary	Medical Doctor	Yes	Social media, Radio, Television, News papers, Friends, Work place	Droplets by people	Agree	No	Agree	TRUE	Yes	No	Yes	Agree	Yes	Yes	Yes	Yes	cover mouth with bent elbow	No	FALSE	FALSE	FALSE	Yes	FALSE	No	Yes	FALSE	Yes	Agree	Neutral	Strongly Disagree	No	Yes	Yes	Yes	No
Female	Christianity	6 - 10	30 - 39	South east	Married	Tertiary	Veterinary Public Health Officer	Yes	Social media, Radio, Television, News papers, Friends, Work place	Indirect contact (e.g. via door handle, surfaces)	Agree	Yes	Strongly agree	TRUE	No	No	Yes	Strongly agree	Yes	Yes	Yes	Yes	cover mouth with bent elbow	Yes	FALSE	FALSE	FALSE	Yes	FALSE	No	Yes	FALSE	Yes	Strongly agree	Agree	Disagree	No	Yes	No	Yes	Don't Know
	Christianity	21 - 25	30 - 39	South east	Married	Tertiary	Community health officer	Yes	Social media, Radio	Droplets by people	Agree	Yes	Strongly agree	TRUE	No	No	Yes	Strongly agree	Yes	Yes	Yes	Yes	cover mouth with bent elbow	Yes	FALSE	FALSE	FALSE	Yes	FALSE	No	Yes	FALSE	Yes	Disagree	Agree	Disagree	No	Yes	No	Yes	No
Male	Islam	6 - 10	30 - 39	North west	Married	Tertiary	Community health officer	Yes	Social media, Radio, Television, News papers, Friends, Work place	Droplets by people	Agree	No	Strongly agree	TRUE	Yes	No	Yes	Strongly agree	Yes	Yes	Yes	Yes	Cover Mouth with tissue paper	Yes	FALSE	FALSE	TRUE	Yes	FALSE	No	No	FALSE	Yes	Strongly agree	Agree	Disagree	No	Yes	Yes	Yes	No
Male	Islam	6 - 10	30 - 39	North west	Married	Tertiary	Community health officer	Yes	Social media, Radio, Television, News papers, Friends, Work place	Droplets by people	Agree	No	Strongly agree	TRUE	Yes	No	Yes	Strongly agree	Yes	Yes	Yes	Yes	Cover Mouth with tissue paper	Yes	FALSE	FALSE	TRUE	Yes	FALSE	No	No	FALSE	Yes	Strongly agree	Agree	Disagree	No	Yes	Yes	Yes	No
Male	Christianity	0 - 5	30 - 39	North east	Single	Tertiary	Community health officer	Yes	Social media, Television, Work place	Droplets by people	Strongly agree	No	Agree	TRUE	Yes	No	Yes	Agree	Yes	Yes	Yes	Yes	cover mouth with bent elbow	No	FALSE	FALSE	FALSE	Yes	TRUE	No	Yes	FALSE	Yes	Agree	Agree	Disagree	No	Yes	Yes	Yes	No
Female	Christianity	6 - 10	20 - 29	North central	Married	Tertiary	Nurse	Yes	Social media, Radio, Television, News papers, Friends, Work place	Droplets by people	Strongly agree	Yes	Strongly agree	TRUE	No	No	Yes	Strongly agree	Yes	Yes	Yes	Yes	Cover Mouth with tissue paper	Yes	FALSE	FALSE	FALSE	Yes	FALSE	No	Yes	FALSE	Yes	Strongly agree	Strongly agree	Strongly Agree	No	Yes	Yes	Yes	No
Female	Christianity	6 - 10	30 - 39	North east	Married	Tertiary	Microbiologist	Yes	Television	Air borne	Strongly agree	Yes	Strongly agree	TRUE	Yes	No	Yes	Strongly agree	Yes	Yes	Yes	Yes	cover mouth with bent elbow	Yes	FALSE	FALSE	FALSE	Yes	FALSE	No	Yes	FALSE	Yes	Agree	Disagree	Disagree	Yes	Yes	No	No	Yes
Male	Islam	0 - 5	40 - 49	North east	Married	Tertiary	Pharmacist	Yes	Television	Direct contact	Agree	No	Agree	TRUE	Yes	Yes	Yes	Agree	Yes	Yes	Yes	Yes	Cover Mouth with tissue paper	Yes	TRUE	FALSE	TRUE	Yes	TRUE	No	No	TRUE	No	Disagree	Agree	Agree	Yes	Yes	Yes	Yes	Don't Know
Male	Christianity	6 - 10	30 - 39	North east	Married	Tertiary	Nutrition	Yes	Social media, Television, News papers, Work place	Indirect contact (e.g. via door handle, surfaces)	Strongly agree	Yes	Strongly agree	TRUE	Yes	No	Yes	Strongly agree	Yes	Yes	Yes	Yes	cover mouth with bent elbow	No	FALSE	FALSE	FALSE	Yes	FALSE	No	Yes	FALSE	Yes	Strongly agree	Neutral	Agree	No	Yes	Yes	Yes	Don't Know
Male	Islam	21 - 25	40 - 49	South west	Married	Tertiary	Veterinary Public Health Officer	Yes	Social media, Radio, Television, News papers, Work place	Direct contact	Strongly agree	Yes	Disagree	TRUE	Yes	Yes	Yes	Strongly agree	Yes	Yes	Yes	Yes	cover mouth with bent elbow	Yes	TRUE	FALSE	FALSE	Yes	FALSE	No	Yes	FALSE	Yes	Neutral	Strongly agree	Disagree	No	Yes	Yes	Yes	Yes
Male	Islam	6 - 10	30 - 39	South south	Single	Tertiary	Veterinary Public Health Officer	Yes	Television	Droplets by people	Strongly agree	Yes	Strongly agree	TRUE	Yes	No	Yes	Strongly agree	Yes	Yes	Yes	Yes	Cover mouth with pan of the hand	Yes	FALSE	FALSE	TRUE	Yes	FALSE	No	Yes	FALSE	Yes	Strongly agree	Strongly agree	Strongly Agree	No	Yes	Yes	Yes	No
Female	No Religion	6 - 10	30 - 39	South west	Single	Tertiary	Veterinary Public Health Officer	Yes	Social media, Television	Droplets by people	Agree	Yes	Agree	TRUE	Yes	No	Yes	Agree	Yes	Yes	Yes	Yes	Cover Mouth with tissue paper	Yes	FALSE	FALSE	FALSE	Yes	FALSE	No	Yes	FALSE	Yes	Neutral	Agree	Strongly Disagree	No	No	Yes	Yes	No
Male	Christianity	0 - 5	30 - 39	North central	Married	Tertiary	Medical Doctor	Yes	Television	Air borne	Agree	Yes	Strongly agree	TRUE	Yes	No	Yes	Strongly agree	Yes	Yes	Yes	Yes	cover mouth with bent elbow	Yes	FALSE	FALSE	FALSE	Yes	FALSE	No	Yes	FALSE	Yes	Agree	Neutral	Strongly Agree	No	Yes	Yes	Yes	Don't Know
Female	Christianity	0 - 5	30 - 39	North east	Single	Tertiary	Economic and Social Empowerment Officer	Yes	Social media, Radio, Television, News papers, Friends, Work place	Droplets by people	Agree	No	Strongly agree	TRUE	Yes	No	Yes	Strongly agree	Yes	Yes	Yes	Yes	cover mouth with bent elbow	No	FALSE	FALSE	FALSE	No	TRUE	No	Yes	FALSE	Yes	Neutral	Disagree	Strongly Disagree	No	Yes	Yes	Yes	No
Female	Islam	31 +	30 - 39	North east	Married	Tertiary	Bsc Chemistry	Yes	Social media, Radio, Television, News papers, Friends, Work place	Droplets by people	Strongly agree	No	Strongly agree	TRUE	Yes	No	Yes	Strongly agree	Yes	Yes	Yes	Yes	Cover Mouth with tissue paper	No	FALSE	FALSE	FALSE	Yes	TRUE	No	Yes	TRUE	Yes	Agree	Neutral	Disagree	No	No	Yes	Yes	No
Male	Christianity	0 - 5	30 - 39	North east	Married	Tertiary	Protection	Yes	Social media, Radio, Television, News papers, Friends, Work place	Indirect contact (e.g. via door handle, surfaces)	Strongly disagree	No	Strongly disagree	TRUE	Yes	No	Yes	Strongly disagree	Yes	Yes	Yes	Yes	cover mouth with bent elbow	No	FALSE	FALSE	FALSE	Yes	FALSE	No	Yes	TRUE	Yes	Strongly disagree	Neutral	Neutral	Yes	Yes	Yes	Yes	Don't Know
Male	Christianity	6 - 10	30 - 39	South west	Single	Tertiary	Medical Doctor	Yes	Radio, News papers	Droplets by people	Strongly agree	Yes	Strongly agree	TRUE	Yes	No	Yes	Strongly agree	Yes	Yes	Yes	Yes	cover mouth with bent elbow	Yes	FALSE	FALSE	FALSE	Yes	TRUE	No	Yes	TRUE	Yes	Strongly agree	Strongly agree	Strongly Disagree	Yes	Yes	Yes	Yes	No
Female	Islam	0 - 5	30 - 39	South west	Single	Tertiary	Medical Doctor	Yes	Social media, Radio, Television, News papers	Droplets by people	Neutral	Yes	Strongly agree	TRUE	Yes	No	Yes	Strongly agree	Yes	Yes	Yes	Yes	cover mouth with bent elbow	Yes	FALSE	FALSE	FALSE	Yes	TRUE	No	Yes	FALSE	Yes	Strongly agree	Strongly agree	Disagree	No	Yes	No	Yes	No
Male	Christianity	0 - 5	20 - 29	South west	Married	Tertiary	Nurse	Yes	Social media, Radio	Droplets by people	Strongly agree	Yes	Strongly agree	TRUE	Yes	Yes	No	Strongly agree	Yes	Yes	Yes	Yes	Cover Mouth with tissue paper	No	FALSE	FALSE	TRUE	Yes	TRUE	No	Yes	FALSE	Yes	Strongly agree	Strongly agree	Strongly Agree	Yes	Yes	No	No	Don't Know
Male	Christianity	0 - 5	30 - 39	North east	Single	Tertiary	Social mobilization	Yes	Social media, Radio, Television, News papers, Friends, Work place	Droplets by people	Agree	Yes	Agree	TRUE	Yes	No	Yes	Agree	Yes	Yes	Yes	Yes	cover mouth with bent elbow	Yes	TRUE	FALSE	FALSE	Yes	FALSE	No	Yes	TRUE	Yes	Strongly agree	Agree	Strongly Disagree	No	Yes	No	No	No
Male	Christianity	0 - 5	30 - 39	North east	Married	Tertiary	Communications	Yes	Social media, Radio, Television, News papers, Friends, Work place	Direct contact	Neutral	Yes	Strongly agree	TRUE	No	No	Yes	Agree	Yes	Yes	Yes	Yes	cover mouth with bent elbow	Yes	FALSE	FALSE	FALSE	Yes	FALSE	No	Yes	FALSE	Yes	Strongly agree	Strongly agree	Agree	No	Yes	Yes	Yes	Don't Know
